# Supplementary material for: Discovery of hybrid chemical synthesis pathways with DORAnet
Source: Digit Discov. 2025 Sep 26;4(11):3109–25. doi: 10.1039/d5dd00229j (PMC12512011; doi:10.1039/d5dd00229j)
Supplement: DD-004-D5DD00229J-s002 [file DD-004-D5DD00229J-s002.zip]

Archive with 50 entries (35 files):
- Supplementary_Material/1_Alanine/
- Supplementary_Material/1_Alanine/Chemocatalytic_network_expansion/
- Supplementary_Material/1_Alanine/Chemocatalytic_network_expansion/Alanine_forward.py
- Supplementary_Material/1_Alanine/Chemocatalytic_network_expansion/README.txt
- Supplementary_Material/1_Alanine/Enzymatic_network_expansion/
- Supplementary_Material/1_Alanine/Enzymatic_network_expansion/Alanine_forward.py
- Supplementary_Material/1_Alanine/Novel_molecules/
- Supplementary_Material/1_Alanine/Novel_molecules/check_GDB13/
- Supplementary_Material/1_Alanine/Novel_molecules/check_GDB13/3gen_SMILES_C1-6.json
- Supplementary_Material/1_Alanine/Novel_molecules/check_GDB13/Check_GDB.py
- Supplementary_Material/1_Alanine/Novel_molecules/check_GDB13/README.txt
- Supplementary_Material/1_Alanine/Novel_molecules/check_PubChem/
- Supplementary_Material/1_Alanine/Novel_molecules/check_PubChem/3gen_SMILES_C1-6.json
- Supplementary_Material/1_Alanine/Novel_molecules/check_PubChem/Check_PubChem.py
- Supplementary_Material/1_Alanine/Novel_molecules/check_PubChem/README.txt
- Supplementary_Material/2_Propylene_glycol/
- Supplementary_Material/2_Propylene_glycol/Propylene_glycol.py
- Supplementary_Material/2_Propylene_glycol/README.txt
- Supplementary_Material/3_Benchmark/
- Supplementary_Material/3_Benchmark/Rhea/
- Supplementary_Material/3_Benchmark/Rhea/DORAnet/
- Supplementary_Material/3_Benchmark/Rhea/DORAnet/Benchmark_DORAnet.py
- Supplementary_Material/3_Benchmark/Rhea/DORAnet/README.txt
- Supplementary_Material/3_Benchmark/Rhea/DORAnet/Rhea_random_1000.json
- Supplementary_Material/3_Benchmark/Rhea/RetroPath2.0/
- Supplementary_Material/3_Benchmark/Rhea/RetroPath2.0/Benchmark_retropath.py
- Supplementary_Material/3_Benchmark/Rhea/RetroPath2.0/Check_reproduction_rate.py
- Supplementary_Material/3_Benchmark/Rhea/RetroPath2.0/README.txt
- Supplementary_Material/3_Benchmark/Rhea/RetroPath2.0/Rhea_random_1000.json
- Supplementary_Material/3_Benchmark/Rhea/RetroPath2.0/source_rhea1000.csv
- Supplementary_Material/3_Benchmark/USPTO50k/
- Supplementary_Material/3_Benchmark/USPTO50k/Data_sanitization/
- Supplementary_Material/3_Benchmark/USPTO50k/Data_sanitization/Prepare_dataset.py
- Supplementary_Material/3_Benchmark/USPTO50k/Data_sanitization/README.txt
- Supplementary_Material/3_Benchmark/USPTO50k/Data_sanitization/Sanitization_onlyCHO.py
- Supplementary_Material/3_Benchmark/USPTO50k/Data_sanitization/Sanitization_onlyN.py
- Supplementary_Material/3_Benchmark/USPTO50k/Data_sanitization/Sanitization_onlyS.py
- Supplementary_Material/3_Benchmark/USPTO50k/DORAnet_test/
- Supplementary_Material/3_Benchmark/USPTO50k/DORAnet_test/DORAnet_benchmark_onlyCHO.py
- Supplementary_Material/3_Benchmark/USPTO50k/DORAnet_test/DORAnet_benchmark_onlyN.py
- Supplementary_Material/3_Benchmark/USPTO50k/DORAnet_test/DORAnet_benchmark_onlyS.py
- Supplementary_Material/3_Benchmark/USPTO50k/DORAnet_test/Reaction_Smarts.py
- Supplementary_Material/3_Benchmark/USPTO50k/DORAnet_test/README.txt
- Supplementary_Material/3_Benchmark/USPTO50k/Syntheseus_test/
- Supplementary_Material/3_Benchmark/USPTO50k/Syntheseus_test/README.txt
- Supplementary_Material/3_Benchmark/USPTO50k/Syntheseus_test/Syntheseus_benchmark_onlyCHO.py
- Supplementary_Material/3_Benchmark/USPTO50k/Syntheseus_test/Syntheseus_benchmark_onlyN.py
- Supplementary_Material/3_Benchmark/USPTO50k/Syntheseus_test/Syntheseus_benchmark_onlyS.py
- Supplementary_Material/LICENSE.txt
- Supplementary_Material/NOTICE.txt
