# Supplementary material for: Discovery of hybrid chemical synthesis pathways with DORAnet
Source: Digit Discov. 2025 Sep 26;4(11):3109–25. doi: 10.1039/d5dd00229j (PMC12512011; doi:10.1039/d5dd00229j)
Supplement: DD-004-D5DD00229J-s002 [file DD-004-D5DD00229J-s002.zip › Supplementary_Material/1_Alanine/Chemocatalytic_network_expansion/Alanine_forward.py]

import doranet.modules.synthetic as synthetic
import os
from pathermo.properties import Hf


user_starters = [
    "CC(N)C(=O)O",
]


user_helpers = (
    "O",
    "Cl",
    "ClCl",
    "O=O",
    "[C-]#[O+]",
    "[H][H]",
)

job_name = os.path.basename(__file__).removesuffix(".py")


forward_network = synthetic.generate_network(
    job_name=job_name,
    starters=user_starters,
    helpers=user_helpers,
    gen=3,
    direction="forward",
    molecule_thermo_calculator=Hf,
    max_rxn_thermo_change=40,
)
