# Supplementary material for: Discovery of hybrid chemical synthesis pathways with DORAnet
Source: Digit Discov. 2025 Sep 26;4(11):3109–25. doi: 10.1039/d5dd00229j (PMC12512011; doi:10.1039/d5dd00229j)
Supplement: DD-004-D5DD00229J-s002 [file DD-004-D5DD00229J-s002.zip › Supplementary_Material/1_Alanine/Novel_molecules/check_GDB13/3gen_SMILES_C1-6.json]

[
    "CC(N)C=CC(C)N",
    "CC(N)C(=O)OCCC(=O)O",
    "CC1NC2(C)C(=O)OC12O",
    "CC(N)C(O)C(C)(N)C(O)O",
    "CC(N)CC(C)NC=O",
    "CC(CO)NC(C)C(=O)Cl",
    "CC(NC(C)C(=O)O)C(=O)O",
    "CC(N)CN=C(N)C(C)N",
    "CC(N)C(O)OC1NC1C",
    "CC1CN1C(C)C(=O)Cl",
    "CC(N)COC(=O)C(C)N",
    "CC(N)C(O)O",
    "CC(C(=O)O)N(O)C(C)C(=O)O",
    "CC1C(O)N1CCC=O",
    "CC(C=N)NC(C)C(O)O",
    "C=CC(=O)NC(C)C(=O)Cl",
    "CC(N)C1NC1(C)C(=O)Cl",
    "CC(N)=CNC(C)C(=O)O",
    "CC(C)NCCC=O",
    "CC(N)C(=N)C(=O)C(C)N",
    "CC(C=O)CO",
    "CC(C(=O)Cl)N1C(=O)C1C",
    "CC(C)NC(C)C(N)=O",
    "C",
    "CC1NC1OC=O",
    "CC(N)CCCC(=O)O",
    "CC(N)C(O)(OC(=O)O)C(C)N",
    "O=CC1CC=COC1",
    "CC=CNCC",
    "CC(N)C1NC1C",
    "CC(C)NC(C)C(O)Cl",
    "O=C(O)CCCl",
    "CC(NC(=O)C(O)CCl)C(=O)O",
    "CC(OC=O)C(=O)O",
    "CC1NC(=O)C=COC1=O",
    "CC(N)C(=O)C(O)(O)C(C)N",
    "CC(NC(=O)CCN)C(=O)O",
    "CC1NCC(C)(N)C1O",
    "C=CC(=O)NC(C)CN",
    "CC1C(=O)C(C)N1C=O",
    "O=CC=O",
    "CC(N)C(=O)C(C)N",
    "CC(N)C(N)C(=O)O",
    "CCNC=O",
    "CCC(C)(C)N",
    "CCNC(=N)C(C)N",
    "CC(Cl)C(=O)NC(C)C(=O)O",
    "CC(N)C(N)OC(Cl)C(C)N",
    "CC(N)OC(=N)C(C)N",
    "C=CC(=O)NCC",
    "CC(N)C=N",
    "CCN(C=O)CC(C)N",
    "CC=COCC(C)N",
    "CC(C)N1C(=N)C1C",
    "CC(N)C(O)=C1NC1C",
    "CC(C=O)NCCC(=O)O",
    "CC(C=N)NC(C)C(O)Cl",
    "CC1C=C2C(C)N21",
    "CC(C=N)NC(O)C(C)N",
    "CC(C)N",
    "C=C(C)NC(C)C(N)=O",
    "CC1C(=N)N1C(C)C(N)=O",
    "C=CC(=O)NC(C)C(=N)Cl",
    "CC(CCl)NC(C)C(O)Cl",
    "CC(Cl)CO",
    "C=COCC(C)N",
    "CC(N)C(=N)O",
    "CC(N)C(Cl)C1(C)NC1=O",
    "CC(N)C=CC(=O)O",
    "CC1C(=O)N1CCCO",
    "CC(C=N)N1C(=N)C1C",
    "CC(C)NC(C)C(=O)O",
    "CC(C=O)NC(C)C(=N)Cl",
    "CC(C=N)NC(C)C(=O)Cl",
    "CC(NC(C)C(=O)O)C(=N)N",
    "CCO",
    "CC(CO)NC(C)C(N)O",
    "CC(NCCC=O)C(=O)Cl",
    "C=CC(Cl)=C1NC1C",
    "CC(N)C(N)=O",
    "CC(C=O)OC1NC1C",
    "CC(N)C(N)OC=O",
    "CC(N)C(=O)C(C)Cl",
    "CC(C=O)NC=O",
    "CC(N)C(Cl)OC=O",
    "C=C",
    "CC(N)C(=O)NC(O)C(C)N",
    "CC(N)CN1C(=N)C1C",
    "CC1NC1=CC=O",
    "CC(C=N)NC(C)C(N)=O",
    "C=CC(N)=O",
    "CC(C)NC(C)CN",
    "CC=CC(=O)O",
    "CC(N)C(=O)C(C)CO",
    "C=CC(=O)OC(=O)C=C",
    "C=CC(O)C(C)N",
    "CC1NC(C)C(=O)C1=O",
    "O=CC(=O)O",
    "C1=COCCC1",
    "CC=CC(C)N",
    "CC(N)C(N)OC(O)C(C)N",
    "CC(N)C(=O)C=CC=O",
    "CC(N)CNC(C)C(=N)Cl",
    "CCNCCC(=O)O",
    "CC(C(N)=O)N1C(C)C1O",
    "C=C(C)NC(C)C(=O)Cl",
    "CC(N)C(O)C(C)(N)CN",
    "CC(NC(C)C(=O)O)C(N)=O",
    "CCN(C=O)C(O)C(C)N",
    "C=CCOC(C)CO",
    "CC(NCCC=O)C(N)=O",
    "O=CC1CCC=CO1",
    "C=CC=NCC",
    "O=CC=CC=O",
    "C=CC(C)N",
    "CC(N)=C=N",
    "OCCCCCCO",
    "CC(N)CNC(C)C=N",
    "CC(N)COC=CC(=O)O",
    "C=C(C)NCC(C)N",
    "CCCCCO",
    "CC(N)CC(C)CO",
    "C=CCC(=O)O",
    "CCN(O)C(C)C(=O)O",
    "CC(N)C=NCC(C)N",
    "CC(N)C(O)N1C(=N)C1C",
    "C=CC(=O)NC(=C)C",
    "C=CCNC(=O)C(C)N",
    "CC1NC(C)C1N",
    "CC(=CO)NC(O)C(C)N",
    "CC1NC(C)C(=O)OC1=O",
    "CC(N)C(=O)N1C(C)C1O",
    "CC(C)(N)C(C)(C)N",
    "CC(N)=CN1CC1C",
    "CC(NC=O)C(=O)Cl",
    "CC(N)COCCCO",
    "CC1=COCC(C)N1",
    "CC1C(=O)N1CCC=O",
    "CC(CO)NCCC(=O)O",
    "C=C(C)NCCC(=O)O",
    "CC1NCCC1=O",
    "CC1CN1C(C)C(=N)Cl",
    "CCNC(C)COC=O",
    "O=C(O)C(O)CCl",
    "CC(C=O)NC(C)CCl",
    "CC(N)C(=O)N1CC1C",
    "CCNC(C)C(=O)O",
    "CC(C(=O)O)C(=O)O",
    "OCCCl",
    "C=CCN",
    "CC1CN1",
    "CCNC(C)C",
    "CC(N)C(O)(O)C(C)(N)C=O",
    "CC(C=O)NC(=O)C(C)N",
    "CC(N)C(=O)NC(C)C(=N)O",
    "CCNC(OC(=O)O)C(C)N",
    "CC(N)C(Cl)C(C)(N)C(=O)Cl",
    "CC(N)CCO",
    "C=C(C)N",
    "CCN=C(Cl)C(C)N",
    "CC(N)C(Cl)C(C)(N)C=O",
    "CCCC(C)N",
    "CC(NC(C)C(=O)Cl)C(N)=O",
    "CCN(C=O)C(C)C(=O)O",
    "CC(N)C(O)(OC=O)C(C)N",
    "C=CCNC(C)CCl",
    "C=CCNC(C)C(=O)O",
    "CC1C(O)N1CCC(=O)O",
    "C=CC(=O)OC=C(C)N",
    "C=C(C)NC(O)C(C)N",
    "C=C(C=O)C(=O)C(C)N",
    "CCCCC=O",
    "CC(N)C(=O)N1C(=O)C1C",
    "CC(CN)NC=O",
    "CC(N)C(O)(O)C(C)(N)C(=O)O",
    "CC(C=O)NCCC=O",
    "CC(C)NC(C)C=O",
    "CC(N)C(O)OC(Cl)C(C)N",
    "CC(C=O)NC(C)C(N)O",
    "CC(N)C(Cl)OCCC(=O)O",
    "CC(CO)CCC=O",
    "CC(OC1NC1C)C(=O)O",
    "CC(CCCO)C(=O)O",
    "CC(N)C(=O)C(O)CO",
    "CC(N)C(O)N1CC1C",
    "CC1NC(=O)C(C)NC1=N",
    "C=CC(Cl)=C(Cl)C(C)N",
    "CCN=CC(C)N",
    "CC(N)=C=C(Cl)C(C)N",
    "CCN=CC(C)NC=O",
    "OCC1CCC=CO1",
    "O=C=O",
    "CC(C)=O",
    "CC(CO)NCCC=O",
    "C=CC(=O)OCC",
    "CC(N)C(N)O",
    "OCCO",
    "CC(N)=CO",
    "C=CC(=O)OC(Cl)C(C)N",
    "CC(N)C(O)(O)C(C)(N)CO",
    "CC(CO)NC(C)C(O)Cl",
    "CC(N)C(=O)C(C)C=O",
    "C=C(C)NC(C)C",
    "CC(C)NC=O",
    "C=CC1NC1C",
    "CC(N)C(=O)OC(=O)C(C)O",
    "CC(N)CC(Cl)C(C)N",
    "C=COC(=O)CC(C)N",
    "CCNC(C)C(O)O",
    "CCC(C)CO",
    "C=CCNCC",
    "CC(N)CNCCC=O",
    "CC1NC1C(C)(N)C=O",
    "C=C(C)NC(C)C(O)Cl",
    "CC(CN)NCCCO",
    "CC(N)C(=O)CCO",
    "CC(N)C(OC=O)C(C)N",
    "CC(N)C(=O)Cl",
    "CC(N)C(=N)NC(C)C(N)=O",
    "CC(N)CC(N)C(C)N",
    "C=CC(=N)Cl",
    "C=CC(=O)N1C(=O)C1C",
    "CC(N)CCCCO",
    "CC1C(=N)N1C(C)C(O)O",
    "CC1NC2=C1NC2C",
    "CC(C=O)N1C(C)C1O",
    "CC(N)=CNC(C)C(=O)Cl",
    "C=CC(=O)OC1NC1C",
    "CC(NCCCO)C(=N)Cl",
    "CC(CO)OC=O",
    "CC1NC1OCCC(=O)O",
    "C=C(C)NCCC=O",
    "O=CCl",
    "CC(C=O)CCC=O",
    "CC(N)C(=O)OC(=O)C(Cl)CO",
    "CC(N)COC1NC1C",
    "CC(C=O)NC(C)C=O",
    "CC1NC(C(C)N)C1=O",
    "CC(C=N)NC(C)C(=N)Cl",
    "C=CCOCCC(=O)O",
    "CC1CN1C(C)C(O)O",
    "CC(N)OC(=O)C(=O)C(C)N",
    "CC(N)C(=N)NC(C)C(=O)Cl",
    "CC(C)(N)C=O",
    "CC(C(N)O)N1C(C)C1O",
    "C=CCOCCCO",
    "NC=O",
    "CCNC(C)C=O",
    "C=CC(O)C1(C)NC1=O",
    "CC(N)CC(N)=O",
    "CC(N)COC(=O)C(=O)O",
    "CC1C(=N)N1C(C)C(=O)Cl",
    "CCC(=O)OC(O)C(C)N",
    "C=CCOC(=O)O",
    "C=C(C)NC(C)C(O)O",
    "CC(=CO)NC(C)C(=O)O",
    "C=CC(=O)OC(N)C(C)N",
    "CC(N)C(=O)OC(Cl)C(C)N",
    "CC(N)C(=O)OC(=O)CCN",
    "C=C=C",
    "CC(CN)NC(=N)C(C)N",
    "CC(NC(O)C(C)N)C(N)=O",
    "CC(C)NC(C)C(O)O",
    "CC1CN1CCCO",
    "O=CCCCCC(=O)O",
    "CC(C=O)=C(O)C(C)N",
    "CC(C)NC(C)C=N",
    "CC(N)C(=O)OC(=O)C(O)CCl",
    "CC1NC1OCCCO",
    "O=COC=CCO",
    "CC(N)C(Cl)=C1NC1C",
    "CC(N)CCC(C)N",
    "CC(N)=CCO",
    "CC(N)C(=O)C=CC(=O)O",
    "CC(NCCCO)C(=O)Cl",
    "CC(NC=O)OC(=O)C(C)N",
    "CCNC(C)C(=O)OC=O",
    "CC(C(=O)O)N(O)C(C)C(=O)Cl",
    "CC(=CO)NC(C)CO",
    "CC(NC(=O)C(O)CO)C(=O)O",
    "CCl",
    "CC(N)CNC(C)C=O",
    "CC(O)C(=O)O",
    "CC1NC1C(Cl)(Cl)C(C)N",
    "C=C(Cl)C(=O)OC(=O)C(C)N",
    "CC(N)C(N)=C1NC1C",
    "O=CC=COC=O",
    "C=CC(=O)OC=CCO",
    "CC(C=O)C(C)CO",
    "CC(N)C(Cl)=CCO",
    "CCOC(N)C(C)N",
    "C=CC(=O)NC(=O)C(C)N",
    "CC(N)C(O)Cl",
    "CC(N)C(=O)CCOC=O",
    "CC(CN)N1C(C)C1O",
    "OCCCCO",
    "CCNCCC=O",
    "C=CC(=O)OC(C)C(=O)O",
    "CC(N)C(=O)OC(=O)C=O",
    "CCCC",
    "CC(CO)NC(C)CO",
    "CC(N)C=CCO",
    "CCNC(C)C(N)O",
    "CCNC(=O)C(C)NC=O",
    "O=CCCC=O",
    "C=CC",
    "CC(=O)C(=N)C(C)N",
    "CC(CCl)NC(C)C(N)=O",
    "CC(C=N)N1CC1C",
    "CCNC(C)C(=O)Cl",
    "OCCCCl",
    "CCC(C)C=O",
    "CC(C=O)N1CC1C",
    "CC1C(O)C2(C)C(=O)N12",
    "CC(N)COC(C)N",
    "O=C(O)C1CO1",
    "C=CCOC(=O)CC",
    "CC(N)C(O)(O)C(C)NC=O",
    "CC(NCCC=O)C(=O)O",
    "CCNCC",
    "O=CCCCl",
    "CC1CN1CCC(=O)O",
    "CC(C(=O)Cl)N1C(C)C1O",
    "CC(C=N)NC(C)CCl",
    "C=COC(=O)C(C)N",
    "CC(N)C(=N)N1CC1C",
    "CC(N)CNC(=O)C(C)N",
    "CC(N)C(=O)NC=O",
    "C=C(OC=O)C(=O)C(C)N",
    "CC(N)OC(=O)C(C)NC=O",
    "C=CC(=O)C(=C)C=O",
    "CC(N)C(=O)C(Cl)CO",
    "CC1NC1=C1NC1C",
    "CCNC(C)CN",
    "CC(N)C(N)C(C)NC=O",
    "CC(N)COCCC(=O)O",
    "CC(N)C(=O)OC(N)C(C)N",
    "CC1CNC(C)CN1",
    "CC(N)=CC=O",
    "CC(N)C(O)NC=O",
    "CC(N)CNC(C)C",
    "CC(N)=C(Cl)C(C)N",
    "C=CC(=O)N1C(C)C1O",
    "CC(N)CN1C(C)C1O",
    "CC(=CO)NC(C)C=O",
    "O=CC(Cl)CCl",
    "C=CC(Cl)=CC(C)N",
    "CCNC(C(=O)O)C(C)N",
    "C=CC(=O)OC(O)C(C)N",
    "CC(N)C(O)C(C)(N)C(O)Cl",
    "CC(C=O)NC(O)C(C)N",
    "CC1NC1OCCC=O",
    "CC(CO)C(C)(C)N",
    "CC(CCl)N1C(=O)C1C",
    "CCOC(=O)CC(C)N",
    "CC1CN1C(C)C(N)=O",
    "CC(C=O)OC=O",
    "CC(N)CNCCCO",
    "CC(C)(N)CCC(=O)O",
    "O=CCCCCCO",
    "C=CC(=O)N1CC1C",
    "CC(N)=CCl",
    "CC(CO)OC(=O)C(C)N",
    "CC(N)C(=O)CCCl",
    "CC(N)=CC(=O)C(C)N",
    "CC(C=O)C=O",
    "CC(CO)NC(C)C(O)O",
    "CCNC(C)COC(=O)O",
    "CCC(=O)OC(N)C(C)N",
    "CC1NC1C(=O)O",
    "C=CC(=O)OC=O",
    "C=C(C)NC=O",
    "CC1COC(O)C(C)N1",
    "CC=C(O)C(C)N",
    "CC(N)C(N)C(C)(N)C=O",
    "CCCO",
    "CC(CN)NC(C)C(N)O",
    "CC(N)C1NC(C)C(O)O1",
    "C=CCNC(C)C(=N)Cl",
    "CC1NC(=O)CCOC1=O",
    "CC(NC(=O)CCCl)C(=O)O",
    "CC1CO1",
    "CC(N)C(=O)NC(C)C(N)=O",
    "CC(N)C=C(O)C(C)N",
    "C=CCOCC",
    "CC1C=C(Cl)C(C)N1",
    "C=CCO",
    "CC(N)C(=O)NC(C)C(=O)O",
    "CC(CCl)NC(C)CCl",
    "C=CCCl",
    "CC(N)C(Cl)OCCCO",
    "C=CC(=O)OCC(C)N",
    "CC(NC=O)C(=O)O",
    "O=CCCCO",
    "CC(N)C(=N)OC(=N)C(C)N",
    "C=CC(=O)C(C)N",
    "CC(CCl)NC(C)C(O)O",
    "CCNC(OC=O)C(C)N",
    "O=C(O)C=CC(=O)O",
    "CC1NC(O)C(C)NC1=O",
    "CC(CO)OC1NC1C",
    "CC(NC=O)C(O)Cl",
    "C=C(C)NC(C)C=N",
    "CC(N)C(=O)C=O",
    "CC(N)=C=CC(C)N",
    "CC(C)(N)C(=O)O",
    "C=C(C)N1CC1C",
    "CC(CO)N1C(C)C1O",
    "CC(N)=C1NC1C",
    "CC(NC(C)C(N)O)C(=O)Cl",
    "CC(N)CO",
    "C=CC(=O)OC=CC(=O)O",
    "C=CCC(C)N",
    "CC=CNC(C)C(=O)O",
    "CC(CCl)NC(C)C(=O)O",
    "CC1CC(=O)N1",
    "CC1NC(=O)C(C)OC1=O",
    "CC(N)=CNC(C)CO",
    "CC(NC(C)C(=O)O)C(=N)Cl",
    "CC(N)COC(Cl)C(C)N",
    "CCN1C(=N)C1C",
    "CC(CO)N1C(=N)C1C",
    "C=CC(=O)NC(C)C",
    "CC(N)CN=C1NC1C",
    "CCN",
    "CCOC(O)C(C)N",
    "CC(N)CC(Cl)(Cl)C(C)N",
    "CC(C=O)NC(C)CO",
    "O=CCCOC=O",
    "CC(C=N)NC=O",
    "CC(C=N)NCCC(=O)O",
    "O=C(O)C1CC=COC1",
    "CC(C=O)OC(Cl)C(C)N",
    "CC(N)C(O)C(C)(N)CCl",
    "CC(N)C(O)C(Cl)C(C)N",
    "CC(N)C1(O)OC(=O)C1(C)N",
    "C=CCNC(C)C(N)=O",
    "CC(C=N)NC(=N)C(C)N",
    "CC(NCCC=O)C(O)O",
    "CC(C=N)NC(C)C=O",
    "CC(N)CNC(C)C(O)O",
    "CC(N)C(=N)NC(C)C(=N)Cl",
    "CC(NC(C)C(O)O)C(=O)Cl",
    "CC(N)C(=O)NC(=O)C(C)N",
    "CC(CO)CCC(=O)O",
    "CC(N)=COC(=O)C(C)N",
    "CC(N)C(=O)OC(=O)C(Cl)CCl",
    "CC=N",
    "CC(N)C(=O)C(C)C(=O)O",
    "CC(C(=N)Cl)N1C(=O)C1C",
    "CC(C=N)NCCC=O",
    "CC(C(=O)O)N1C(=O)C1C",
    "CC(CO)NCCCO",
    "OCC1CC=COC1",
    "CC(NCCC=O)C(O)Cl",
    "C=C1OC(=O)C(C)NC1=O",
    "CC=CNC(C)C(=O)Cl",
    "CC(N)C=O",
    "CC(NC(C)C(O)O)C(=N)Cl",
    "CC(C=N)NC(C)CO",
    "CCNC(C)C(N)=O",
    "C=C=CN1CC1C",
    "C=CCOC=C(C)N",
    "CC(NC(C)C(=O)Cl)C(=O)O",
    "CC(CN)NC(C)C(=N)Cl",
    "CCN=C(O)C(C)N",
    "CC(N)C(N)C(C)N",
    "CC(NCCC(=O)O)C(N)O",
    "CC(N)C(O)C(C)(N)C(=O)O",
    "CC(N)C(O)N(O)C(C)C(=O)O",
    "CC(NC(C)C(=O)O)C(=N)O",
    "CC(NC=O)C(N)=O",
    "CC(N)C(N)OC(N)C(C)N",
    "CC(NC(=O)C1CO1)C(=O)O",
    "CC(N)C(OC(=O)O)C(C)N",
    "CC(CN)NC(O)C(C)N",
    "C=CCNC(C)C(O)Cl",
    "C=CC(=O)OC(=C)C=O",
    "CC(N)C(=N)C(=N)C(C)N",
    "CC(N)C(=O)OC(=O)CCCl",
    "CC(C)N1CC1C",
    "C=CC(=O)OC(=C)CO",
    "CC(N)CN1CC1C",
    "CC(CCl)N1C(=N)C1C",
    "CC1NC(C)C(Cl)=C1Cl",
    "CC(N)C(=O)C=COC=O",
    "CC(CN)N1C(=O)C1C",
    "CC(N)C(N)OCCCO",
    "O=CCCC(=O)O",
    "CC(N)C=C(N)C(C)N",
    "CC(N)C1C(C)N1C=O",
    "CC(N)COC(=O)O",
    "C=C(CO)OC(=O)C(C)N",
    "CC(N)C(O)NCCC=O",
    "CC(N)CNC(C)C(O)Cl",
    "CC(N)C(=O)C(C)OC=O",
    "CC(CCl)NC=O",
    "CC(N)C(=O)OC(=O)C(C)Cl",
    "CC(N)CNC(C)C(=O)O",
    "ClCCCl",
    "CC(N)C(=O)NC(C)C(=O)Cl",
    "CC1(N)CC=COC1",
    "CC(N)=C(O)C(=O)C(C)N",
    "CC1NC(C(C)N)OC1=O",
    "C=CC(=O)NC(C)C(N)=O",
    "CC1NC(C)(C(=O)Cl)C1O",
    "CC(N)C(O)C(C)(N)C(N)O",
    "CC(N)CNC(C)CCl",
    "CC(NC(C)C(N)O)C(=O)O",
    "C=C(C)NC(=O)C(C)N",
    "CC(C=N)NC(=O)C(C)N",
    "CC(OC(O)C(C)N)C(=O)O",
    "C=CC(=O)OC(C)C=O",
    "C=C(C)NC(C)CCl",
    "CC(C(=O)O)N1CCC1=O",
    "CC(C=O)C(C)(C)N",
    "CC(N)COC(N)=O",
    "CC(N)=CN",
    "CC(CN)NCCC=O",
    "CC(N)CNC(C)C(N)=O",
    "CC(NCCC=O)C(N)O",
    "C=CC(=O)OCCCO",
    "CCC(=O)OC1NC1C",
    "CC(N)C(=O)OC(O)C(C)N",
    "CC(N)C(=O)NC(C)C(O)O",
    "CC(C=O)NC(C)C(N)=O",
    "CC(N)CNC(C)CO",
    "CC(CO)NC(C)C(N)=O",
    "CC(NC(C)C(=N)Cl)C(=N)Cl",
    "CC(NCCC(=O)O)C(=O)Cl",
    "CC(C=O)NC(C)C(=O)O",
    "O=COC=CC(=O)O",
    "CC(CN)N1CC1C",
    "CC(C)NC(C)C(=O)Cl",
    "CC(C=O)NC(=N)C(C)N",
    "CC=COC=C(C)N",
    "CC(CCl)NC(=N)C(C)N",
    "C=CCOC(O)C(C)N",
    "CC(NCCC=O)C(=N)Cl",
    "[C-]#[O+]",
    "CC(N)C(O)C(O)C(C)N",
    "CC(N)C=CC=O",
    "CC(N)O",
    "CC(=CO)NC(=O)C(C)N",
    "CCN1CC1C",
    "CC(CCC=O)C(=O)O",
    "C=C(C=O)C(O)C(C)N",
    "CC1NC(C)C(=O)NC1=O",
    "CC1NC(=O)C(C)NC1=O",
    "NCCC=O",
    "CC1C(=N)N1C(C)C(=O)O",
    "C=C(OC(=O)C(C)N)C(=O)O",
    "CCOC(Cl)C(C)N",
    "C=CCOC1NC1C",
    "CC(N)C(N)C(C)(N)C(=O)Cl",
    "O=C(O)CCO",
    "O=C(O)CCCO",
    "CC(N)C(O)NC(O)C(C)N",
    "O=CC(O)CO",
    "C=CC(=O)OCCC(=O)O",
    "CC(NC(O)C(C)N)C(=O)Cl",
    "CC(CCl)NC(C)C(=N)Cl",
    "CC=COC(=O)C(C)N",
    "CCNC(O)C(C)NC=O",
    "CC(CO)NC(O)C(C)N",
    "CC(C)(N)CO",
    "CCN1C(C)C1O",
    "C=CC(=O)OC=CC=O",
    "O=C(O)CCC(=O)O",
    "CC(N)COC(O)C(C)N",
    "C=CC=C(Cl)C(C)N",
    "CC1C(O)N1CCCO",
    "CC(N)CNC(C)CN",
    "O=CC(O)CCl",
    "C=CC(=O)NC(C)C(=O)O",
    "CC(N)C(O)C(C)(N)C(N)=O",
    "O=C(O)C(O)CO",
    "C=CC=N",
    "CC(N)C(Cl)Cl",
    "CC#N",
    "OCC(O)CCl",
    "CC(N)CNC(C)C(N)O",
    "C1COC1",
    "C=CC(=O)NC(C)C(N)O",
    "C=CCNC(C)C(N)O",
    "CC(Cl)C(=O)O",
    "C=CC(=O)OC(=C)C(=O)O",
    "CC(N)CN(O)C(C)C(=O)O",
    "CC(CO)NC(=O)C(C)N",
    "CC(N)COC(C)C(=O)O",
    "CC(CO)CCCO",
    "CC(NC(C)C(O)Cl)C(O)O",
    "CCC=O",
    "C=CCNC(C)C=O",
    "C=CC(O)C(C)(N)C=O",
    "O=COC=O",
    "CC(N)CCl",
    "CCCCC(=O)O",
    "CC(N)C(=O)C(N)C(C)N",
    "CC1NC1C1(C)NC1=O",
    "CC(CN)NC(C)CN",
    "CCC(C)C(=O)O",
    "CC(CCC(=O)O)C(=O)O",
    "CC(N)C(O)(C(=O)O)C(C)N",
    "O=CCCO",
    "CC(N)C(=O)OC(=O)C1CO1",
    "CC(C)NC(C)CCl",
    "C=C(C)NC(C)CO",
    "CC(CO)NC(C)C(=O)O",
    "CC(NC(C)C(O)Cl)C(N)O",
    "CC(N)C(=N)N",
    "CC(N)C=C(Cl)C(C)N",
    "CCC(=O)O",
    "C=CC(=O)NC(C)C=O",
    "C=CC(=O)C=C",
    "CCN(C=O)C(C)C=O",
    "CC(N)C(O)=C(Cl)C(C)N",
    "C=C(Cl)C(C)N",
    "CC(N)C(=O)NC(C)C(=N)Cl",
    "CC(C=O)OC(O)C(C)N",
    "CC(NCCC(=O)O)C(=N)Cl",
    "CC(N)OC(=O)C(C)N",
    "CC(N)C(NC=O)C(C)N",
    "CC1NC(C)C1=N",
    "CC(N)C(=O)O",
    "CCNCCCO",
    "CC(N)C(N)OCCC(=O)O",
    "CC(=N)COCC(C)N",
    "CC(NC(C)C(N)O)C(N)=O",
    "CC1CN1C(C)C(O)Cl",
    "O=CC=CCO",
    "CC1=C(O)C(C)N1",
    "CC(CO)OC(Cl)C(C)N",
    "CC(NC(C)C(=O)Cl)C(=N)Cl",
    "CCNC(C)C(O)Cl",
    "CC(C(N)=O)N1C(=O)C1C",
    "OCC(O)CO",
    "CC(N)CC(=O)OC=O",
    "CC(N)COC=CCO",
    "CC(CN)NC(C)C(=O)O",
    "CC(N)C(Cl)C(=O)O",
    "CC(N)C(O)C1(C)CN1",
    "CC(NC(=O)C(Cl)CCl)C(=O)O",
    "CC(N)C(=O)NC(C)C(N)O",
    "CC(N)C(=N)NC(C)C(O)O",
    "C=C(N)CCl",
    "CC(N)C(=O)OCCCO",
    "O=C(O)C(Cl)CCl",
    "CC=CO",
    "CC(OC(Cl)C(C)N)C(=O)O",
    "CC(N)COC(C)CO",
    "CC(C(O)O)N1C(C)C1O",
    "CC(N)C=C1NC1C",
    "CCN=C1NC1C",
    "CC(NC(C)C(O)Cl)C(O)Cl",
    "CC(CO)C(C)C(=O)O",
    "CC(N)C(O)C(Cl)(Cl)C(C)N",
    "CC(CO)OC(O)C(C)N",
    "CC1NC(C)(C=O)C1O",
    "CC(N)C(=O)CCCO",
    "CC(N)C(O)C(C)(N)C=O",
    "CC(C)=N",
    "CC(NC=O)C(O)O",
    "CC(CCl)NCCCO",
    "CC(CN)NC(C)C(N)=O",
    "CC(N)C(O)(O)C(C)N",
    "CC1CC(C)N1",
    "CCN(C=O)C(C)C(=O)Cl",
    "CC(N)C(O)OCCC=O",
    "CC=CCl",
    "C=CCOCC=C",
    "C=C(Cl)C(=O)C(C)N",
    "CC(N)C(Cl)=C(Cl)C(C)N",
    "CC(N)CC(O)C(C)N",
    "CC(C=O)OC(=O)C(C)N",
    "CC(=N)CO",
    "CC(N)CC(C)(N)C(=O)Cl",
    "O=CC1CO1",
    "C=C(C)NC(C)C(=O)O",
    "OCCCO",
    "CC(CO)NC(C)C(=N)Cl",
    "CC(Cl)C=O",
    "CC1C(=O)N1CCC(=O)O",
    "CC(C=O)NCCCO",
    "CC(N)C(=O)CCC(=O)O",
    "CC1C(O)N1C=O",
    "CCN=C=C(C)N",
    "OCC=CCO",
    "C=CC(=O)OC(C)CO",
    "CCC(=O)NC(C)C(=O)O",
    "CC",
    "CC(C=N)N1C(=O)C1C",
    "CC(N)COC(C)C=O",
    "CC(NC(C)C(O)Cl)C(=O)O",
    "CC(CN)NC(C)CO",
    "CC(N)CC=O",
    "CC(N)C1NC(C)C1Cl",
    "CC(C=O)C(C)C(=O)O",
    "C=CCNC(C)C(=O)Cl",
    "CCOC=O",
    "CC(N)C1=C(Cl)C(C)N1",
    "CC(NC(C)C(N)=O)C(N)=O",
    "CC1C(=N)N1CCCO",
    "CC(NC=O)C(N)O",
    "CC(NC(C)C(O)O)C(N)O",
    "CC(N)=CC(C)N",
    "CC(CN)NC(C)CCl",
    "CC(N)C1N2C(=O)C12C",
    "CC(N)=CN1C(C)C1O",
    "C=CCOCCC=O",
    "CC1CN1CCC=O",
    "CC(N)C(O)C(C)(N)CO",
    "CC(CCl)NC(=O)C(C)N",
    "CC(C(=O)O)C(C)(C)N",
    "C=C=C(O)C(C)N",
    "C=C(C)NCCCO",
    "CC(C)NC(C)C(N)O",
    "CCCl",
    "C=CC(=O)NC(C)C(O)O",
    "CC(N)=C(N)C(C)N",
    "CC1C(=N)N1CCC(=O)O",
    "CC(N)C(Cl)C1NC1C",
    "CC(N)C(=O)C=CCO",
    "CC(C=N)NC(C)C(=O)O",
    "CC(N)CNCC(C)N",
    "CC(NC(=O)C(Cl)CO)C(=O)O",
    "CCN(C=O)C(=O)C(C)N",
    "CC(C(O)Cl)N1C(C)C1O",
    "CC(N)C1NC1(C)C=O",
    "CC(C(=N)Cl)N1C(C)C1O",
    "CC(NC(C)C(O)Cl)C(N)=O",
    "C=CCNC(C)C",
    "CC(N)C(=O)OC(=O)CCO",
    "C=C(Cl)C(=O)NC(C)C(=O)O",
    "O=C1C=CO1",
    "CC(N)C(O)C(=O)O",
    "CC(CO)C(=O)O",
    "C=CC(Cl)=NCC",
    "CC(N)CNC(=N)C(C)N",
    "CC(NCCCO)C(N)=O",
    "C=CC(=O)NCC(C)N",
    "CC(N)C(=O)NCCC=O",
    "CC(N)CN",
    "CC(NC(C)C(O)Cl)C(=N)Cl",
    "C=CCN1C(=O)C1C",
    "CC(N)C(Cl)=CC(=O)O",
    "CC(N)C(=O)NCCC(=O)O",
    "C=CC(=O)C(C)NC=O",
    "CC(N)C(=N)NC(C)C(O)Cl",
    "CC1NC1=N",
    "CC(NCCC(=O)O)C(=O)O",
    "CC(N)C(O)NC(C)C(O)Cl",
    "CC(N)C(=N)C(C)N",
    "CC(N)C(N)C1(C)NC1=O",
    "CC(N)C(=O)C1NC1C",
    "CC1C(=O)N1C(C)C(O)O",
    "CC(N)C(=N)NC(=O)C(C)N",
    "CC(O)C(=O)NC(C)C(=O)O",
    "CC1CNC(C)C(O)N1",
    "C=CCNC(C)C=N",
    "C=CCOC(=O)C(C)N",
    "CC(N)CNC(O)C(C)N",
    "CC(NCCCO)C(=O)O",
    "C=C1NC1C",
    "CC(C)(N)CCCO",
    "C=O",
    "C=CCNCC(C)N",
    "CCC(=O)C(C)N",
    "CC(NC=O)C1NC1C",
    "CCNC(C)=CO",
    "CC(N)C(O)C(C)(N)C(=O)Cl",
    "CC(C)N1C(C)C1O",
    "C=CCNC(O)C(C)N",
    "CC(CN)NC(=O)C(C)N",
    "C=CC(=N)C(C)N",
    "CC(N)C(O)OCCCO",
    "C=CC=O",
    "CC(N)C(=O)NC(C)C(=N)N",
    "CC=C(N)C(C)N",
    "CC(N)C(=O)NC(C)C(O)Cl",
    "CC(N)COC=CC=O",
    "CCNCC(C)NC=O",
    "CC=COC(O)C(C)N",
    "CC(C=O)N1C(=O)C1C",
    "OCC(Cl)CCl",
    "C=CC(O)=C(C)N",
    "CC(CO)N1CC1C",
    "C=CCNC(=C)C",
    "C=CCNC(C)C(O)O",
    "CC(CN)NC(C)C(=O)Cl",
    "CC(N)C1OC(=O)C1(C)N",
    "C=CC(=O)CC(C)N",
    "C=C(C)NC(C)C=O",
    "CC1NCCC(=O)OC1=O",
    "C=C(OC=O)C(=O)O",
    "CC(N)C(N)=C(Cl)C(C)N",
    "CC(N)C(=O)OC(=O)C(C)N",
    "CC(N)C(=O)C(=O)C(C)N",
    "CC(C)NC(=N)C(C)N",
    "CC(NCCCO)C(N)O",
    "CC(NCCC(=O)O)C(N)=O",
    "CC(N)C(O)OC=O",
    "O=C(O)C(Cl)CO",
    "CCN=C(Cl)C(C)NC=O",
    "CC(CN)NCCC(=O)O",
    "CC(NC(=O)CCO)C(=O)O",
    "CC(N)C(Cl)=CC=O",
    "C=CC(N)C(C)N",
    "O=CCCCCC=O",
    "CC1C(Cl)=C2C(C)N21",
    "CC(N)C(=N)C(C)NC=O",
    "C=CCOC(N)C(C)N",
    "CC(N)=C=C1NC1C",
    "CC(CO)NC=O",
    "CC(N)C(=O)NCCCO",
    "CC(CCl)NCCC(=O)O",
    "OCC1CO1",
    "CC(N)=C(C)N",
    "CCNC(O)C(C)N",
    "C=C(Cl)C(=O)O",
    "C=CC(=O)OC(=O)C(C)N",
    "CCNC(C)CC(=O)O",
    "CC1NC1=CCO",
    "CC(N)C1OC1C(C)N",
    "CC(N)C1=C(N)C(C)N1",
    "CC(CCl)NC(C)C(=O)Cl",
    "CC(N)C(=O)CO",
    "CC(N)C(N)=C(N)C(C)N",
    "CC(N)COC(=N)C(C)N",
    "CC(=O)COCC(C)N",
    "CC(NC(O)C(C)N)C(=N)Cl",
    "CC(N)C1C2C(C)N12",
    "CC=C=O",
    "CC(NC(C)C(N)O)C(=N)Cl",
    "CCN1C(=O)C1C",
    "CC(N)C(N)C(Cl)C(C)N",
    "CCOCC(C)N",
    "O=CC(Cl)CO",
    "CC1COC(=O)C(C)N1",
    "CC(N)C(O)OCCC(=O)O",
    "C=CC(=O)NC(O)C(C)N",
    "CC(N)C(=O)C(O)C(C)N",
    "CC(N)COC(N)C(C)N",
    "CC(NC(C)C(O)Cl)C(=O)Cl",
    "CC(N)C(Cl)C(Cl)(Cl)C(C)N",
    "CC=C1NC1C",
    "CC(N)C(=O)C(Cl)C(C)N",
    "CC(NCCC(=O)O)C(O)O",
    "O=C(O)C1CCC=CO1",
    "CC(N)C(=O)OCCC=O",
    "CC1NC(C)C(=O)O1",
    "CC(N)C(=O)C1CO1",
    "CCNC(C)CO",
    "CC(NC(C)C(O)O)C(O)O",
    "CC1CNC(C)C(=O)N1",
    "CC(N)C(=O)CCN",
    "CC(N)C(=O)C(Cl)CCl",
    "CC(N)COC=C(N)CCl",
    "CC(N)C(=N)C(O)C(C)N",
    "CC(CCl)NCCC=O",
    "CC(N)C(=N)NC(C)C(N)O",
    "CC(NC(C)C(=O)Cl)C(=O)Cl",
    "O=C(O)CCCCCO",
    "CC1NC1C(C)(N)C(=O)Cl",
    "CC1NC1OC1NC1C",
    "O=CCO",
    "C=C(C=O)OC=O",
    "CC(CO)CO",
    "CC1C2C(C)N12",
    "CC(NC(C)C(N)=O)C(=N)Cl",
    "C=CC(=O)NC(C)C(O)Cl",
    "CC(=CO)NCC(C)N",
    "CC1NC(C)C1=O",
    "CC(N)C(=O)OC1NC1C",
    "CC(NCCCO)C(O)O",
    "C=CC(=O)NC(C)C=N",
    "CC(C=N)NC(C)CN",
    "CC(N)C(O)(O)C(C)(N)C(=O)Cl",
    "CC(N)COC=O",
    "CC(N)CC(=O)Cl",
    "CC=CNC(C)CO",
    "CCNC=C(C)N",
    "CC(CO)OC(N)C(C)N",
    "CC(CO)N1C(=O)C1C",
    "C=C(C)NC(C)C(=N)Cl",
    "CC(N)CNCCC(=O)O",
    "CC(C=O)CCCO",
    "CC(N)C(O)NC(C)C(O)O",
    "C=C(C(C)N)C(C)N",
    "CC(C)NCCCO",
    "CC(CCl)NC(C)C(N)O",
    "C#N",
    "CC1COC(C(C)N)N1",
    "CC(N)C(O)C1(C)NC1=O",
    "CC(N)C(=N)NC(O)C(C)N",
    "O=CC=CC(=O)O",
    "CC(CO)NC(C)CCl",
    "CC(N)C(O)C(C)NC=O",
    "CC(N)CN1C(=O)C1C",
    "CC(C=O)NC(C)C(=O)Cl",
    "CC(N)C(=O)OC=CC(=O)O",
    "CC(N)COCO",
    "C=CC(=O)OC(=N)C(C)N",
    "C=CC(=O)OCCC=O",
    "CCN=C(N)C(C)N",
    "CC(O)CO",
    "CC(OC(N)C(C)N)C(=O)O",
    "CC(N)C(N)OC1NC1C",
    "CC(N)C(=O)OC=O",
    "CC(NC(C)C(O)O)C(=O)O",
    "CC1NC(C)C1O",
    "CC(N)C(=O)C(C)O",
    "CC(CC(=O)O)NC=O",
    "CC(N)C(N)OC(=O)O",
    "C=C=CO",
    "CC(N)CC(C)(C)N",
    "C=C(Cl)C=O",
    "CC(NC(O)C(C)N)C(=O)O",
    "CC(N)C(Cl)C(C)N",
    "CC(N)C(=O)C(N)(O)C(C)N",
    "CC(N)C(=O)OC=CCO",
    "CC(C)NC(C)CO",
    "CC(N)CN=C(Cl)C(C)N",
    "CC(N)C1(O)C(=O)C1(C)N",
    "CC(N)C(O)C1NC1C",
    "C=C(C)NCC",
    "CCN(CC)CC",
    "CC(N)CC1(C)NC1=O",
    "CC(N)=O",
    "O=C1CCO1",
    "CC(CN)NC(C)C(O)O",
    "CC(N)C(=O)OC=CC=O",
    "CCNC(C)CCl",
    "CC1COCC(C)N1",
    "CC1C(=N)N1CCC=O",
    "CC(N)CC(C)C=O",
    "CC(N)C(Cl)(Cl)C(Cl)(Cl)C(C)N",
    "NCCCO",
    "C=CCN1C(C)C1O",
    "CC(N)CC(=N)C(C)N",
    "CC(N)C(N)C1NC1C",
    "CCNC(=O)C(C)N",
    "CC(N)C(O)C(C)(C)N",
    "CC(CO)C(C)CO",
    "CC(N)COCCC=O",
    "CC(C=O)CCC(=O)O",
    "NCCC(=O)O",
    "CC(C)NC(C)C",
    "O=CO",
    "C=CC=CC=C",
    "CC(NCCC(=O)O)C(O)Cl",
    "CC(C=O)NC(C)C(O)O",
    "CCNC(=O)OCC(C)N",
    "CC(C=O)NC(C)C(O)Cl",
    "C=CC(O)C(C)(N)C(=O)Cl",
    "C=CCOC(=O)C=C",
    "C=C=CN1C(C)C1O",
    "CC(N)C(O)N1C(=O)C1C",
    "CC(=O)CC(C)N",
    "CC1C(=O)N1C=O",
    "CC(CCl)N1CC1C",
    "CC(N)C(Cl)OC(Cl)C(C)N",
    "CC(N)CC(C)(N)C=O",
    "CC(C=N)NC(C)C=N",
    "CC(NC(C)C(N)O)C(N)O",
    "CC(=N)C(O)C(C)N",
    "CCC(=O)OCC(C)N",
    "CC(N)C(O)(O)C1(C)NC1=O",
    "CC(N)C(=O)C(C)NC=O",
    "CC(C=N)NC(C)C(N)O",
    "CC(N)COC(=O)C=O",
    "CC(N)C(O)C(C)N",
    "CC1NC1=CC(=O)O",
    "C=C(CO)OC=O",
    "CCNC(C)C(=N)Cl",
    "CC(N)CNC=O",
    "CC(C)NC(=O)C(C)N",
    "O=C(O)CCCCC(=O)O",
    "CC(C=N)NCCCO",
    "C=CC(=N)OC(=O)C(C)N",
    "CCNC(C)C=N",
    "CCOC(=O)C(C)N",
    "CC(N)C(=O)C(=O)O",
    "C=CC(=O)NC(C)CO",
    "CC(N)C(Cl)OC(=O)O",
    "CCC(=O)OC(Cl)C(C)N",
    "CC(N)C(C(=O)O)C(C)N",
    "CC(N)C(Cl)C(Cl)C(C)N",
    "CC(N)=CC(=O)O",
    "CC(N)COC(=O)CO",
    "CC=CN",
    "C=CCN1C(=N)C1C",
    "CCN(C=O)C(C)CO",
    "CC=CNC(C)C=O",
    "O=COCCC(=O)O",
    "CCOC1NC1C",
    "CC(N)C(=O)OC(=O)C(O)CO",
    "CC(CN)N1C(=N)C1C",
    "CC(N)=C(O)C(C)N",
    "C=COC(=O)C=C",
    "C=C(C)N1C(C)C1O",
    "CC(N)=COC=O",
    "CC(N)C(Cl)OC1NC1C",
    "OCC(Cl)CO",
    "CC(N)C(O)NC(C)C(N)O",
    "CC1CN1C(C)C(N)O",
    "CC(NC=O)C(=N)Cl",
    "C=CCNC(C)CN",
    "CC(N)CC(C)C(=O)O",
    "C1CO1",
    "C=CC(=O)OC(C)N",
    "C=CCOCC(C)N",
    "CC1NC1O",
    "C=CC(=O)O",
    "CC1C=C(C(C)N)N1",
    "CC(C=O)N(O)C(C)C(=O)O",
    "CC(C=O)NC(C)CN",
    "CC(C=N)N1C(C)C1O",
    "CC(C(=O)O)C(C)C(=O)O",
    "C=C1OC1=O",
    "C=C(C=O)OC(=O)C(C)N",
    "CC(N)C(O)N1C(C)C1O",
    "C=CC(=O)NC(C)CCl",
    "CC1C=CC(C)N1",
    "CC1CC(C(C)N)N1",
    "CC(CO)N(O)C(C)C(=O)O",
    "CC1NC(C)C(=O)OC1=N",
    "CC(N)C(=O)C(O)CCl",
    "CC(N)CCCC=O",
    "CC(C=O)C(C)C=O",
    "CC(C(=O)O)N1C(C)C1O",
    "C=CCOC(Cl)C(C)N",
    "CC1NC1C1NC1C",
    "CC(CN)NC(C)C(O)Cl",
    "C=CC=CC(C)N",
    "CCNC(=O)CC(C)N",
    "CC(N)C(=N)OC(=O)C(C)N",
    "CC(N)C(=N)N1C(C)C1O",
    "C=CCN1CC1C",
    "CC1C(=N)N1C(C)C(O)Cl",
    "O=COCCCO",
    "C=CCOC(C)C=O",
    "CC(N)C(O)NCCCO",
    "CC=O",
    "C=COC=O",
    "CC(N)CC1NC1C",
    "CC(N)C(O)C1(C)NC1O",
    "O=C(O)C=CCO",
    "CC(CCl)N1C(C)C1O",
    "CC(CO)NC(=N)C(C)N",
    "CCN(C=O)CC",
    "CC(N)=CNC(C)C=O",
    "CCNCC(C)N",
    "CC(N)C1OC(O)C1(C)N",
    "CC(NCCCO)C(O)Cl",
    "CC(N)CC(=O)C(C)N",
    "CC(N)CC(C)N",
    "CC(C=O)C(=O)O",
    "CC(=O)O",
    "CCC(=O)OC(=O)C(C)N",
    "CC(N)C(=O)OC(C)C(=O)O",
    "CC(C=O)OC(N)C(C)N",
    "CC(NC(C)C(O)O)C(N)=O",
    "CC(C)NC(O)C(C)N",
    "CC(N)C(O)OC(O)C(C)N",
    "CC(N)C1(O)OCC1(C)N",
    "CC1C(=O)N1C(C)C(N)O",
    "CC1NC(C)C1(O)O",
    "CC(N)=COCC(C)N",
    "CC(CCl)NC(O)C(C)N",
    "C=CC=NCC(C)N",
    "C=CCOC(C)C(=O)O",
    "C=CC(O)C(C)(N)C(N)=O",
    "CC(N)C(N)OCCC=O",
    "CC(N)=C=C(C)N",
    "CC1NC(=O)C(C)(N)C1O",
    "CC1C(=N)N1C(C)C(N)O",
    "C=C(C)NC(C)C(N)O",
    "CC(N)C(O)OC(=O)O",
    "C=CC=C1NC1C",
    "C=CCOC=O",
    "CC(N)CC(=O)O",
    "C=CCNC(C)CO",
    "CC1NC1OC(=O)O",
    "CC1CN1C(C)C(=O)O",
    "CC(C)N1C(=O)C1C",
    "C=CC=C(N)C(C)N",
    "C=C(C)NC(C)CN",
    "CC1OC1=O",
    "CC(O)C=O",
    "CC(C=O)N1C(=N)C1C",
    "CC(N)COCC(C)N",
    "CC1C(=O)N1C(C)C(O)Cl",
    "CC(C)NC(C)C(=N)Cl",
    "CC(N)C(Cl)OCCC=O",
    "CC1NC1=O",
    "CC(N)C(=N)Cl",
    "CC(N)C(O)NCCC(=O)O",
    "CC1COC(=O)N1",
    "CC(C)(N)CCC=O",
    "CC(C(=N)Cl)N1C(=N)C1C",
    "CC(C)NCCC(=O)O",
    "CC(N)C(=O)CCC=O",
    "CC(N)C(=N)NC(C)C(=O)O",
    "CC(=CO)NC(C)C(=O)Cl",
    "CC1CN1C=O",
    "CC(N)CNC(C)C(=O)Cl"
]
