# Supplementary material for: Discovery of hybrid chemical synthesis pathways with DORAnet
Source: Digit Discov. 2025 Sep 26;4(11):3109–25. doi: 10.1039/d5dd00229j (PMC12512011; doi:10.1039/d5dd00229j)
Supplement: DD-004-D5DD00229J-s002 [file DD-004-D5DD00229J-s002.zip › Supplementary_Material/1_Alanine/Novel_molecules/check_GDB13/README.txt]

Comparing DORAnet-Generated Molecules with GDB-13
This section checks molecules generated from a 3-generation chemocatalytic expansion of alanine against the GDB-13 database.

Files and Descriptions
3gen_SMILES_C1-6
Contains molecules generated by DORAnet, each with 1–6 carbon atoms and no more than 12 heavy atoms.

GDB-13 Database
Download from: https://gdb.unibe.ch/downloads/
Place the files 1.smi through 12.smi in the working directory.

Check_GDB.py
Reads and cleans GDB-13 molecules, then compares them against the DORAnet-generated set.
