# Supplementary material for: Discovery of hybrid chemical synthesis pathways with DORAnet
Source: Digit Discov. 2025 Sep 26;4(11):3109–25. doi: 10.1039/d5dd00229j (PMC12512011; doi:10.1039/d5dd00229j)
Supplement: DD-004-D5DD00229J-s002 [file DD-004-D5DD00229J-s002.zip › Supplementary_Material/1_Alanine/Novel_molecules/check_PubChem/README.txt]

Comparing DORAnet-Generated Molecules with PubChem
This section checks molecules generated from a 3-generation chemocatalytic expansion of alanine against a filtered subset of the PubChem database.

Files and Descriptions
3gen_SMILES_C1-6
Contains molecules generated by DORAnet, each with 1–6 carbon atoms and no more than 12 heavy atoms.

PubChem Subset
Download a subset of PubChem by querying for molecules matching the formula:
H-C1-6O0-5N0-4Cl0-4
Save the file as PubChem_compound_formulaquery_H-C1-6O0-5N0-4Cl0-4.xlsx and place it in the working directory.

Check_PubChem.py
Reads and cleans the PubChem subset, then compares the molecules against the DORAnet-generated set.
