# Supplementary material for: Discovery of hybrid chemical synthesis pathways with DORAnet
Source: Digit Discov. 2025 Sep 26;4(11):3109–25. doi: 10.1039/d5dd00229j (PMC12512011; doi:10.1039/d5dd00229j)
Supplement: DD-004-D5DD00229J-s002 [file DD-004-D5DD00229J-s002.zip › Supplementary_Material/2_Propylene_glycol/README.txt]

Propylene Glycol Pathway Analysis

Propylene_glycol.py
Generates a forward reaction network starting from feedstocks and first-tier chemicals, and a retro reaction network starting from propylene glycol.
The two networks are then combined to identify possible synthesis pathways. The script finds, ranks, and visualizes these pathways.
