# Supplementary material for: Discovery of hybrid chemical synthesis pathways with DORAnet
Source: Digit Discov. 2025 Sep 26;4(11):3109–25. doi: 10.1039/d5dd00229j (PMC12512011; doi:10.1039/d5dd00229j)
Supplement: DD-004-D5DD00229J-s002 [file DD-004-D5DD00229J-s002.zip › Supplementary_Material/3_Benchmark/Rhea/DORAnet/README.txt]

Rhea_random_1000.json
Contains 1,000 randomly selected and filtered reactions from the Rhea database (retrieved April 2025).

Benchmark_DORAnet.py
Runs DORAnet to attempt to reproduce each reaction in the Rhea subset.

Download all_cofactors.tsv and JN3604IMT_rules.tsv from https://github.com/wsprague-nu/doranet/tree/main/doranet/modules/enzymatic and place them in the working folder:

all_cofactors.tsv
Lists the cofactors used in JN3604IMT_rules.tsv.

JN3604IMT_rules.tsv
Contains enzymatic reaction rules utilized by DORAnet.
