# Supplementary material for: Discovery of hybrid chemical synthesis pathways with DORAnet
Source: Digit Discov. 2025 Sep 26;4(11):3109–25. doi: 10.1039/d5dd00229j (PMC12512011; doi:10.1039/d5dd00229j)
Supplement: DD-004-D5DD00229J-s002 [file DD-004-D5DD00229J-s002.zip › Supplementary_Material/3_Benchmark/Rhea/DORAnet/Rhea_random_1000.json]

[
  "Cc1ccc(C=O)c(C)c1>>Cc1ccc(CO)c(C)c1",
  "C=C(CCC(C)C1CCC2C3CC=C4CC(OC5OC(CO)C(O)C(O)C5O)CCC4(C)C3CCC12C)C(C)C>>C=C(CCC(C)C1CCC2C3CC=C4CC(O)CCC4(C)C3CCC12C)C(C)C",
  "CCCCCCCC(=O)OCC(COP(=O)(O)OC1C(O)C(O)C(OP(=O)(O)O)C(O)C1O)OC(=O)CCCCCCC>>CCCCCCCC(=O)OCC(COP(=O)(O)OC1C(O)C(O)C(O)C(O)C1O)OC(=O)CCCCCCC",
  "CC(=O)OCC1OC(O)C(O)C(O)C1O>>OCC1OC(O)C(O)C(O)C1O",
  "CCC=CCC1=C(C)C(OC(=O)C2C(C=C(C)C(=O)OC)C2(C)C)CC1=O>>CCC=CCC1=C(C)C(O)CC1=O.COC(=O)C(C)=CC1C(C(=O)SCCNC(=O)CCNC(=O)C(O)C(C)(C)COP(=O)(O)OP(=O)(O)OCC2OC(n3cnc4c(N)ncnc43)C(O)C2OP(=O)(O)O)C1(C)C",
  "COc1cc(O)c2c(=O)cc(-c3ccc(OC)c(O)c3)oc2c1>>COc1ccc(-c2cc(=O)c3c(O)cc(O)cc3o2)cc1O",
  "CC(CCCC(C)C1CCC2C3CC=C4CC(O)CCC4(C)C3CCC12C)C(=O)O>>CC(CCCC(C)C1CCC2C3CC=C4CC(O)CCC4(C)C3CCC12C)C(=O)SCCNC(=O)CCNC(=O)C(O)C(C)(C)COP(=O)(O)OP(=O)(O)OCC1OC(n2cnc3c(N)ncnc32)C(O)C1OP(=O)(O)O",
  "Oc1cccc(Cl)c1O>>OC1C=CC=C(Cl)C1O",
  "CC1Cc2c3c(cc(O)c2C(=O)O1)OC1(C)C(O)CC2C(C)(C)C(=O)C=CC2(C)C1C3>>CC1Cc2c3c(cc(O)c2C(=O)O1)OC1(C)CCC2C(C)(C)C(=O)C=CC2(C)C1C3",
  "NC=CS(=O)(=O)O>>NC=CSO",
  "O=C(O)CC(=O)OCC1OC(Oc2cc3c(=O)cc(O)cc-3oc2-c2cc(O)c(O)c(OC3OC(CO)C(O)C(O)C3O)c2)C(O)C(O)C1O>>O=C(O)CC(=O)OCC1OC(Oc2cc3c(=O)cc(O)cc-3oc2-c2cc(O)c(O)c(O)c2)C(O)C(O)C1O",
  "O=C(O)c1[nH]c(-c2c[nH]c3ccccc23)cc1-c1c(O)[nH]c2ccccc12>>O=C(O)c1[nH]c(-c2c[nH]c3ccccc23)cc1-c1c[nH]c2ccccc12",
  "O=[N+]([O-])c1ccccc1>>O=N[O-].Oc1ccccc1O",
  "CC1OC(OP(=O)(O)OP(=O)(O)OCC2OC(n3ccc(N)nc3=O)C(O)C2O)C(O)CC1=O>>CC1OC(OP(=O)(O)OP(=O)(O)OCC2OC(n3ccc(N)nc3=O)C(O)C2O)C(O)CC1O",
  "CC(C)CC(O)C(O)C(C)C1CCC2C3CC(O)C4CC(O)CCC4(C)C3CCC12C>>CC(C)CC(O)C(O)C(C)C1CCC2C3CC(=O)C4CC(O)CCC4(C)C3CCC12C.O",
  "CC(C)CCO>>CC(=O)OCCC(C)C",
  "CCCCCCCCCCCCCC=CC(O)C(CO)NC(=O)CCCCCCCCCCCCC>>CCCCCCCCCCCCCC(=O)O.CCCCCCCCCCCCCC=CC(O)C(N)CO",
  "CCCCCC=CCO>>CCCCCC=CC=O",
  "NC(CCC(=O)NC(CSS(=O)O)C(=O)NCC(=O)O)C(=O)O>>NC(CCC(=O)NC(CS)C(=O)NCC(=O)O)C(=O)O",
  "CC1OC(OCC2OC(Oc3cc4c(OC5OC(CO)C(O)C(O)C5O)cc(=O)cc-4oc3-c3ccc(O)c(O)c3)C(O)C(O)C2O)C(O)C(O)C1O>>CC1OC(OCC2OC(Oc3cc4c(=O)cc(O)cc-4oc3-c3ccc(O)c(O)c3)C(O)C(O)C2O)C(O)C(O)C1O",
  "O=c1cc(-c2ccc(O)cc2)oc2c(C3OC(CO)C(O)C(O)C3O)c(O)cc(O)c12>>O=c1cc(-c2ccc(O)cc2)oc2c(C3OC(CO)C(O)C(O)C3OC3OC(CO)C(O)C(O)C3O)c(O)cc(O)c12",
  "CCCCCC=CCC=CCC=CCC=CCCCC(=O)NCCO>>CCCCCC1OC1CC=CCC=CCC=CCCCC(=O)NCCO",
  "CCCCCCCCCCCCCCCC(=O)OC1C(OC2OC(CO)C(O)C(O)C2OS(=O)(=O)O)OC(CO)C(O)C1O>>CCCCCCCCCCCCCCCC(=O)SCCNC(=O)CCNC(=O)C(O)C(C)(C)COP(=O)(O)OP(=O)(O)OCC1OC(n2cnc3c(N)ncnc32)C(O)C1OP(=O)(O)O.O=S(=O)(O)OC1C(OC2OC(CO)C(O)C(O)C2O)OC(CO)C(O)C1O",
  "CCCCCCCCC=CCCCCCCCC(=O)OC(COCCCCCCCCCCCCCCCC)COP(=O)(O)OCC[N+](C)(C)C>>CCCCCCCCC=CCCCCCCCC(=O)SCCNC(=O)CCNC(=O)C(O)C(C)(C)COP(=O)(O)OP(=O)(O)OCC1OC(n2cnc3c(N)ncnc32)C(O)C1OP(=O)(O)O.CCCCCCCCCCCCCCCCOCC(O)COP(=O)(O)OCC[N+](C)(C)C",
  "CCCCCCCCC=CCCCCCCCC(=O)OC(CO)COC(=O)CCCCCCCCCCC>>CCCCCCCCC=CCCCCCCCC(=O)OC(CO)CO.CCCCCCCCCCCC(=O)SCCNC(=O)CCNC(=O)C(O)C(C)(C)COP(=O)(O)OP(=O)(O)OCC1OC(n2cnc3c(N)ncnc32)C(O)C1OP(=O)(O)O",
  "COc1ccc(CNCCc2ccc(O)cc2)cc1O>>COc1cc2c(cc1O)CN1CCC23C=CC(=O)CC13.O",
  "NCCCCNC(N)=O>>N=C(N)NCCCCN",
  "COC1C(O)C(O)C(Oc2ccc3c(O)c(NC(=O)c4ccc(O)c(CC=C(C)C)c4)c(=O)oc3c2C)OC1(C)C>>CC(C)=CCc1cc(C(=O)Nc2c(O)c3ccc(OC4OC(C)(C)C(O)C(O)C4O)c(C)c3oc2=O)ccc1O",
  "CC(O)CC(=O)OC(CC(=O)O)C[N+](C)(C)C>>CC(O)CC(=O)SCCNC(=O)CCNC(=O)C(O)C(C)(C)COP(=O)(O)OP(=O)(O)OCC1OC(n2cnc3c(N)ncnc32)C(O)C1OP(=O)(O)O.C[N+](C)(C)CC(O)CC(=O)O",
  "N#CC(O)Cc1ccccc1>>O=CCc1ccccc1",
  "CCCCCCCCC=CCCCCCCCC(=O)OCC(O)COP(=O)(O)OCCN>>CCCCCCCCC=CCCCCCCCC(=O)O.NCCOP(=O)(O)OCC(O)CO",
  "O=C(O)C(O)C(O)C(OC1OC(CO)C(OC2OC(CO)C(O)C(O)C2O)C(O)C1O)C(O)CO>>O=C1OC(CO)C(OC2OC(CO)C(OC3OC(CO)C(O)C(O)C3O)C(O)C2O)C(O)C1O",
  "C=C(C(=O)O)C1C(O)C=C(C)CCC=C(C)CC1O>>C=C(C(=O)O)C1CC=C(C)CCC=C(C)CC1O",
  "CC1=CCC(C(C)(C)O)CCC(C)=CCC1>>CC(C)=CCCC(C)=CCCC(C)=CCOP(=O)(O)OP(=O)(O)O",
  "CC1(C)CCC2(C)CCC3(C)C(=CC(=O)C4C5(C)CCC(O)C(C)(C)C5CCC43C)C2C1>>CC1(CO)CCC2(C)CCC3(C)C(=CC(=O)C4C5(C)CCC(O)C(C)(C)C5CCC43C)C2C1",
  "Nc1ccn(C2OC(COP(=O)(O)OP(=O)(O)OCC3OC4Nc5nc(N)[nH]c(=O)c5NC4C(S)=C3S)C(O)C2O)c(=O)n1>>Nc1ccn(C2OC(COP(=O)(O)OP(=O)(O)OP(=O)(O)O)C(O)C2O)c(=O)n1.Nc1nc2c(c(=O)[nH]1)NC1C(S)=C(S)C(COP(=O)(O)O)OC1N2",
  "CCCCCC=CCC=CCC=CCC=CCCCC(=O)OCC(COP(=O)(O)OCC[N+](C)(C)C)OC(=O)CCCCCCCCCCCCCCC>>CCCCCC=CCC=CCC=CCC=CCCCC(=O)OCC(O)COP(=O)(O)OCC[N+](C)(C)C.CCCCCCCCCCCCCCCC(=O)O",
  "C[N+](C)(C)C(Cc1c[nH]c2ccccc12)C(=O)O>>CN(C)C(Cc1c[nH]c2ccccc12)C(=O)O",
  "O=C(O)c1ccccc1Cl>>Oc1ccccc1O.[Cl-]",
  "C=C(CCC(C)C1CCC2C3=CCC4CC(O)CCC4(C)C3CCC21C)C(C)C>>C=C(CCC(C)C1CCC2C3=CC=C4CC(O)CCC4(C)C3CCC21C)C(C)C.O",
  "O=C(O)CC(=O)NC(Cc1c[nH]c2ccccc12)C(=O)O>>CC(C)(COP(=O)(O)OP(=O)(O)OCC1OC(n2cnc3c(N)ncnc32)C(O)C1OP(=O)(O)O)C(O)C(=O)NCCC(=O)NCCSC(=O)CC(=O)O.NC(Cc1c[nH]c2ccccc12)C(=O)O",
  "COc1ccc2c(c1)C13CCN4CC5=CCOC6CC(=O)N2C1C6C5CC43>>COc1cc2c(cc1O)N1C(=O)CC3OCC=C4CN5CCC26C5CC4C3C16",
  "CCCCCCCCC=CCCCCCCCCCCCCCC(N)=O>>CCCCCCCCC=CCCCCCCCCCCCCCC(=O)O",
  "NC(=O)C1CCCNC1>>O=C(O)C1CCCNC1",
  "O=C1OC(CO)C(OC2OC(CO)C(OC3OC(CO)C(O)C(O)C3O)C(O)C2O)C(O)C1O>>O=C(O)C(O)C(O)C(OC1OC(CO)C(OC2OC(CO)C(O)C(O)C2O)C(O)C1O)C(O)CO",
  "CC(=O)NCCS(=O)(=O)O>>CC(=O)O.NCCS(=O)(=O)O",
  "CC(O)(CCO)CC(=O)O>>CC(O)(CC(=O)O)CC(=O)SCCNC(=O)CCNC(=O)C(O)C(C)(C)COP(=O)(O)OP(=O)(O)OCC1OC(n2cnc3c(N)ncnc32)C(O)C1OP(=O)(O)O",
  "CC(=CCCC(C)C1CCC2C3CC=C4CC(O)CCC4(C)C3CCC12C)CO>>CC(C)=CCCC(C)C1CCC2C3CC=C4CC(O)CCC4(C)C3CCC12C",
  "CCCCCCCCCCCCCCCCCCCCCC(=O)NCC(=O)O>>CCCCCCCCCCCCCCCCCCCCCC(=O)SCCNC(=O)CCNC(=O)C(O)C(C)(C)COP(=O)(O)OP(=O)(O)OCC1OC(n2cnc3c(N)ncnc32)C(O)C1OP(=O)(O)O.NCC(=O)O",
  "CCCCCC(O)C=CC1C(=O)CC(O)C1CC=CCCCC(=O)OCC(O)CO>>CCCCCC(O)C=CC1C(=O)CC(O)C1CC=CCCCC(=O)O.OCC(O)CO",
  "O=C(O)CCc1cccc(O)c1>>O=C(O)CCc1cccc(O)c1O",
  "C=C(OC1C=CC=C(C(=O)O)C1N)C(=O)O>>C=C(Oc1cccc(C(=O)O)c1N)C(=O)O",
  "CC(C)C(C)CC(O)C(C)C1CCC2C3CC(=O)C4CC(O)CCC4(C)C3CCC12C>>CC(C)C(C)C(O)C(O)C(C)C1CCC2C3CC(=O)C4CC(O)CCC4(C)C3CCC12C",
  "CCC=CCC=CCC(O)C1OC1CCCCCCCCC(=O)O>>CCC=CCC=CCC(C=CCCCCCCCCC(=O)O)OO",
  "CC(O)C1CCC2C3CCC4CC(OC5OC(C(=O)O)C(O)C(OS(=O)(=O)O)C5O)CCC4(C)C3CCC12C>>CC(O)C1CCC2C3CCC4CC(OC5OC(C(=O)O)C(O)C(O)C5O)CCC4(C)C3CCC12C",
  "CC(C)=CCCC(C)C1=CCC(C)=CC1>>CC(C)=CCCC(C)=CCCC(C)=CCOP(=O)(O)OP(=O)(O)O",
  "O=C(O)C(=O)C(O)C(O)C(O)CO>>O=C(O)C(O)C(O)C(O)C(O)CO",
  "CC12CCC3c4ccc(O)cc4CCC3C1CC(OC1OC(C(=O)O)C(O)C(O)C1O)C2O>>CC12CCC3c4ccc(O)cc4CCC3C1CC(OC1OC(C(=O)O)C(O)C(OS(=O)(=O)O)C1O)C2O",
  "CCCC(O)CC(=O)OCC>>CCCC(=O)CC(=O)OCC",
  "CCCC(=O)SCCNC(=O)CCNC(=O)C(O)C(C)(C)COP(=O)(O)OP(=O)(O)OCC1OC(n2cnc3c(N)ncnc32)C(O)C1OP(=O)(O)O>>CCCC(=O)CC(=O)SCCNC(=O)CCNC(=O)C(O)C(C)(C)COP(=O)(O)OP(=O)(O)OCC1OC(n2cnc3c(N)ncnc32)C(O)C1OP(=O)(O)O",
  "CC(O)C1CCC2C3CCC4CC(O)CCC4(C)C3CCC12C>>CC(=O)C1CCC2C3CCC4CC(O)CCC4(C)C3CCC12C",
  "CCCCCCC(C)O>>CCCCCCC(C)=O",
  "CC(C)=CCc1cc(CC(=O)C(=O)O)ccc1O>>CC(C)=CCc1cc(C(O)C(=O)O)ccc1O",
  "CC1C=CC2C=CC(=O)C(C)CC(C)C(=O)C3=C(O)C2(C1)OC3=O>>C=C1OC(=O)C(C(=O)C(C)CC(C)C(=O)C=CC=CC=CC)=C1O",
  "CCCCCCCCCCCCCCCC(O)C(CO)NC(=O)CCCCCCCCCCC>>CCCCCCCCCCCC(=O)O.CCCCCCCCCCCCCCCC(O)C(N)CO",
  "CC(=O)C(O)c1ccccc1>>CC(=O)C(=O)c1ccccc1",
  "COc1cc(O)cc2c1C(=O)c1c(O)cc(C)cc1C2=O>>COc1cc(O)cc(C(=O)O)c1C(=O)c1c(O)cc(C)cc1O",
  "O=[N+]([O-])c1ccc(O)cc1>>O=[N+]([O-])c1ccc(O)c(O)c1",
  "CSCCC(=O)CO>>CSCCC(N)CO",
  "CC12C=CC3(CCC4C(C)(C)CCCC4(C)C3CC1)C2>>C=C1CCC2C(C)(C)CCCC2(C)C1CCC(C)=CCOP(=O)(O)OP(=O)(O)O",
  "CC(=O)Nc1ccn(C2OC(COP(=O)(O)O)C(O)C2O)c(=O)n1>>CC(=O)Nc1ccn(C2OC(CO)C(O)C2O)c(=O)n1",
  "O=C(O)c1[nH]c(-c2c[nH]c3ccccc23)cc1-c1c[nH]c2ccccc12>>N=C(C(=O)O)C(c1c[nH]c2ccccc12)C(C(=N)C(=O)O)c1c[nH]c2ccccc12",
  "Nc1ccccc1S(=O)(=O)O>>O=S(=O)(O)c1cccc(O)c1O",
  "CC(O)CC(=O)C(=O)O>>C=CC=C(O)C(=O)O",
  "CCC=CCC=CCC=CCC1OC1CC=CCCCC(=O)O>>CCC=CCC=CCC=CCC=CCC=CCCCC(=O)O",
  "CCCCCCCCCCCC=CCCCCC(=O)O>>CCCCCCCCCCCC=CCCCCC(N)=O",
  "O=CCCNCCCCNCCC=O>>C=CC=O.NCCCCNCCC=O",
  "O=C(O)CC(O)CCCCCCCCCO>>CCCCCCCCCC(O)CC(=O)O",
  "CCCCCCCCCCCCCCCCCCCCCCCCC(O)C(=O)NC(CO)C(O)CCCCCCCCCCCCCCC>>CCCCCCCCCCCCCCCC(O)C(N)CO.CCCCCCCCCCCCCCCCCCCCCCCCC(O)C(=O)SCCNC(=O)CCNC(=O)C(O)C(C)(C)COP(=O)(O)OP(=O)(O)OCC1OC(n2cnc3c(N)ncnc32)C(O)C1OP(=O)(O)O",
  "CC(C)=CCCC(C)=CCCC(C)=CCCC(C)=CCCC(C)=CCCC(C)=CCCC(C)=CCCC(C)=CCCC(C)=CCCC(C)=CCOP(=O)(O)OC1OC(COP(=O)(O)O)C(O)C1O>>CC(C)=CCCC(C)=CCCC(C)=CCCC(C)=CCCC(C)=CCCC(C)=CCCC(C)=CCCC(C)=CCCC(C)=CCCC(C)=CCOP(=O)(O)O.O=P(O)(O)OCC1OC(OP(=O)(O)OP(=O)(O)O)C(O)C1O",
  "CCCCCC=CCC=CC=C1OC1CC=CCCCC(=O)O>>CCCCCC=CCC=CC=CC(CC=CCCCC(=O)O)OO",
  "CCCC(=O)OC1C(C)C2(O)C(C=C(CO)CC3(O)C(=O)C(C)=CC32)C2C(C)(C)C12OC(=O)CCC>>CCCC(=O)O.CCCC(=O)OC12C(O)C(C)C3(O)C(C=C(CO)CC4(O)C(=O)C(C)=CC43)C1C2(C)C",
  "O=C(O)C=Cc1ccccc1O>>O=C(O)CCc1ccccc1O",
  "CC12CCC3c4ccc(O)cc4CCC3C1C(O)CC2O>>CC12CCC3c4ccc(O)cc4CCC3C1CCC2O",
  "CC(C)=CCCC(C)C1CCC2C3=CCC4CC(O)CCC4(C)C3CCC21C>>CC(C)=CCCC(C)C1CCC2C3=CC=C4CC(O)CCC4(C)C3CCC21C.O",
  "OCc1ccccc1>>CC(=O)OCc1ccccc1",
  "NCC1OC(OC2C(N)CC(N)C(OC3OC(CO)C(O)C(N)C3O)C2O)C(O)C(O)C1O>>NCC1OC(OC2C(N)CC(N)C(OC3OC(CO)C(O)C(N)C3O)C2O)C(=O)C(O)C1O",
  "CC(O)CN>>CC(=O)CN",
  "COc1cc(C(O)CC(=O)O)ccc1O>>CC(=O)O.COc1cc(C=O)ccc1O",
  "CCCCCC(C=CC=CC=CC=CC(O)C(O)CCCC(=O)O)OO>>CCCCCC=CCC=CC=CC=CC(O)C(O)CCCC(=O)O",
  "CCCCCCCCCCCCCCCCOCC(O)COP(=O)(O)O>>CCCCCCCCCCCCCCCCOCC(=O)COP(=O)(O)O",
  "O=c1ccn(C2OC(COP(=O)(O)OP(=O)(O)OC3OC(CO)C(O)C(O)C3O)C(O)C2O)c(=O)[nH]1>>O=P(O)(O)OC1OC(CO)C(O)C(O)C1O.O=c1ccn(C2OC(COP(=O)(O)O)C(O)C2O)c(=O)[nH]1",
  "CC(C)=CC=O>>CC(C)=CCO",
  "COc1ccc2c(=O)cc(-c3ccccc3)oc2c1O>>COc1ccc2c(=O)cc(-c3ccccc3)oc2c1OC",
  "CC1(C)OC2(C)CCC1CC2O>>CC12CCC(CC1)C(C)(C)O2",
  "Nc1ncnc2c1ncn2C1OC(COP(=O)(O)OC2C(COP(=O)(O)O)OC(n3cnc4c(N)ncnc43)C2O)C(O)C1O>>Nc1ncnc2c1ncn2C1OC(COP(=O)(O)O)C(O)C1O",
  "CC(=O)NC(CS)C(=O)O>>CC(=O)O.NC(CS)C(=O)O",
  "COc1cc(C=CC=O)cc(OC)c1OC1OC(CO)C(O)C(O)C1O>>COc1cc(C=CC=O)cc(OC)c1O",
  "CC(O)C(=O)C1CNc2nc(N)[nH]c(=O)c2N1>>CC(O)C(O)C1CNc2nc(N)[nH]c(=O)c2N1",
  "CCCCCCCCC=CCCCCCCCC(=O)OCCCCCCCCCCCCCCCCCC>>CCCCCCCCC=CCCCCCCCC(=O)SCCNC(=O)CCNC(=O)C(O)C(C)(C)COP(=O)(O)OP(=O)(O)OCC1OC(n2cnc3c(N)ncnc32)C(O)C1OP(=O)(O)O.CCCCCCCCCCCCCCCCCCO",
  "CCCCC(C)C(O)C(O)CC(C)CC(O)CCCCC(O)CC(O)C(C)=O>>CCCCC(C)C(O)C(O)CC(C)CC(O)CCCCC(O)CC(O)C(C)N",
  "CC12CCC3C(CCC4CC(O)CCC43C)C1CCC2O>>CC12CCC3C(CC(O)C4CC(O)CCC43C)C1CCC2O",
  "NCCCCC(N)C(=O)OP(=O)(O)OCC1OC(n2cnc3c(N)ncnc32)C(O)C1O>>NCCCCC(N)C(=O)O.Nc1ncnc2c1ncn2C1OC(COP(=O)(O)OP(=O)(O)OP(=O)(O)OP(=O)(O)OCC2OC(n3cnc4c(N)ncnc43)C(O)C2O)C(O)C1O",
  "C=CC(C)=CCC=C(C)CCC=C(C)CCC=C(C)C>>CC(C)=CCCC(C)=CCCC(C)=CCCC(C)=CCOP(=O)(O)OP(=O)(O)O",
  "CCCC(=O)CC(=O)SCCNC(=O)CCNC(=O)C(O)C(C)(C)COP(=O)(O)OP(=O)(O)OCC1OC(n2cnc3c(N)ncnc32)C(O)C1OP(=O)(O)O>>CCCC(=O)SCCNC(=O)CCNC(=O)C(O)C(C)(C)COP(=O)(O)OP(=O)(O)OCC1OC(n2cnc3c(N)ncnc32)C(O)C1OP(=O)(O)O",
  "Nc1ncnc2c1ncn2C1OC(COP(=O)(O)OP(=O)(O)OCC2OC(OP(=O)(O)O)C(O)C2O)C(O)C1O>>Nc1ncnc2c1ncn2C1OC(COP(=O)(O)OP(=O)(O)OCC2OC3OP(=O)(O)OC3C2O)C(O)C1O",
  "CCC=CCC(=O)C=CC=CC=CC=CC(O)C(O)CC=CCCC(=O)O>>CCC=CCC(O)C=CC=CC=CC=CC(O)C(O)CC=CCCC(=O)O",
  "CC(C)(COP(=O)(O)OP(=O)(O)OCC1OC(n2cnc3c(N)ncnc32)C(O)C1OP(=O)(O)O)C(O)C(=O)NCCC(=O)NCCSC(=O)C(Cc1ccccc1N)C(=O)O>>CC(C)(COP(=O)(O)OP(=O)(O)OCC1OC(n2cnc3c(N)ncnc32)C(O)C1OP(=O)(O)O)C(O)C(=O)NCCC(=O)NCCSC(=O)C=Cc1ccccc1N.OO",
  "O=C(O)C1C=CCC2=C1Nc1ccccc1N2>>O=C(O)C1=CC=CC2=Nc3ccccc3NC12",
  "CCCCCCCCCCCC(O)CC(=O)O>>CCCCCCCCCCCC(O)CC(=O)SCCNC(=O)CCNC(=O)C(O)C(C)(C)COP(=O)(O)OP(=O)(O)OCC1OC(n2cnc3c(N)ncnc32)C(O)C1OP(=O)(O)O",
  "CC(C)c1ccc2c(c1)CCC1C(C)(C)CCCC21C>>CC(C)c1cc2c(cc1O)C1(C)CCCC(C)(C)C1CC2",
  "CCCCCCCCC=CCCCCCCCC(=O)NC(Cc1c[nH]c2ccccc12)C(=O)O>>CCCCCCCCC=CCCCCCCCC(=O)O.NC(Cc1c[nH]c2ccccc12)C(=O)O",
  "O=C(O)Cc1ccc(O)c([N+](=O)[O-])c1>>O=CCc1ccc(O)c([N+](=O)[O-])c1",
  "CC(C)(COP(=O)(O)OP(=O)(O)OCC1OC(n2cnc3c(N)ncnc32)C(O)C1OP(=O)(O)O)C(O)C(=O)NCCC(=O)NCCSC(=O)C1CCCC(O)C1>>CC(C)(COP(=O)(O)OP(=O)(O)OCC1OC(n2cnc3c(N)ncnc32)C(O)C1OP(=O)(O)O)C(O)C(=O)NCCC(=O)NCCSC(=O)C1=CCCC(O)C1",
  "NC(=O)NC=CC(=O)O>>O=c1cc[nH]c(=O)[nH]1",
  "Cc1cn(C2OC(COP(=O)(O)OP(=O)(O)OP(=O)(O)O)C(O)C2O)c(=O)nc1N>>Cc1cn(C2OC(COP(=O)(O)O)C(O)C2O)c(=O)nc1N",
  "O=C(O)CC(=CC(=O)C(=O)O)C(=O)O>>O=C(O)CC(O)(CC(=O)C(=O)O)C(=O)O",
  "CC(C)=CCCC(C)=CC=CC(C)=CC=CC(C)=CC=CC=C(C)C=CC=C(C)C=CC=C(C)CCC=C(C)C>>CC(C)=CCCC(C)=CC=CC(C)=CC=CC(C)=CC=CC=C(C)C=CC=C(C)C=CC=C(C)CCC(CC=C(C)C)C(C)(C)O",
  "CC(CO)=C1CC(C)(C)CC2C(C)CCC12>>CC(C)=CCCC(C)=CCCC(C)=CCOP(=O)(O)OP(=O)(O)O",
  "CC1OC(=O)c2c(O)cc3c(c2C1O)CC1C(C)(CCC2C(C)(C)C(=O)C=CC12C)O3>>CC1OC(=O)c2c(O)cc3c(c2C1O)CC1C2(C)C=CC(=O)C(C)(C)C2CC(O)C1(C)O3",
  "C=CC1C(OC2OC(CO)C(O)C(O)C2O)OC=C(C(=O)OC)C1CC1NCCc2cc(O)c(OC)cc21>>C=CC1C(OC2OC(CO)C(O)C(O)C2O)OC=C(C(=O)OC)C1CC1NCCc2cc(OC)c(OC)cc21",
  "COc1c2ccoc2c(OC)c2oc(=O)ccc12>>COc1c2occc2c(O)c2ccc(=O)oc12",
  "COC1=CC=C2C3Cc4ccc(OC)c5c4C2(CCN3C)C1O5>>COC1=CC=C2C3Cc4ccc(O)c5c4C2(CCN3C)C1O5",
  "CC(=CCCC(C)=CC=O)CO>>CC(=CCCC(C)=CCO)CO",
  "CC1=CCC(=O)OC23C(=O)NC(Cc4ccccc4)C2C(C)C(C)=CC3C=CCC(C)C1=O>>CC1=CC2C=CCC(C)C(=O)C(C)C=COC(=O)OC23C(=O)NC(Cc2ccccc2)C3C1C",
  "OCC1OC(SC(Cc2c[nH]c3ccccc23)=NO)C(O)C(O)C1O>>O=S(=O)(O)ON=C(Cc1c[nH]c2ccccc12)SC1OC(CO)C(O)C(O)C1O",
  "NCC(=O)NC1OC(COP(=O)(O)O)C(O)C1O>>NC1OC(COP(=O)(O)O)C(O)C1O.NCC(=O)O",
  "OCC1OC(OC2C(CO)OC(OC3C(CO)OC(O)C(O)C3O)C(O)C2O)C(O)C(O)C1O>>OCC1OC(O)C(O)C(O)C1O.OCC1OC(OC2C(CO)OC(O)C(O)C2O)C(O)C(O)C1O",
  "CC(C)CC(=O)C(=O)O>>CC(C)CC(=O)SCCNC(=O)CCNC(=O)C(O)C(C)(C)COP(=O)(O)OP(=O)(O)OCC1OC(n2cnc3c(N)ncnc32)C(O)C1OP(=O)(O)O",
  "CC12CCC3C(CCC4CCCCC43C)C1CCC2CC=O>>CC12CCCCC1CCC1C2CCC2(C)C(CCO)CCC12",
  "OC1C2COC(O2)C(O)C1O>>O=C1C(O)C2COC(O2)C1O",
  "CC(=O)NC1C(C)OC(O)C(NC(C)=O)C1O>>CC(=O)NC1C(C)OC(OP(=O)(O)OP(=O)(O)OCC2OC(n3ccc(=O)[nH]c3=O)C(O)C2O)C(NC(C)=O)C1O",
  "CCCCCCCCCCCCCCCCOCC(COP(=O)(O)OCC[N+](C)(C)C)OC(C)=O>>CCCCCCCCCCCCCCCCOCC(O)COP(=O)(O)OCC[N+](C)(C)C",
  "CCCCCCCCCCCC=CC(=O)SCCNC(=O)CCNC(=O)C(O)C(C)(C)COP(=O)(O)OP(=O)(O)OCC1OC(n2cnc3c(N)ncnc32)C(O)C1OP(=O)(O)O>>CCCCCCCCCCCCCC(=O)SCCNC(=O)CCNC(=O)C(O)C(C)(C)COP(=O)(O)OP(=O)(O)OCC1OC(n2cnc3c(N)ncnc32)C(O)C1OP(=O)(O)O",
  "COc1cc(C)cc(O)c1>>COc1cc(C)cc(OC)c1",
  "O=CC1CCCCC1>>N#CC(O)C1CCCCC1",
  "CC(=O)NC1C(OP(=O)(O)OP(=O)(O)OCC2OC(n3ccc(=O)[nH]c3=O)C(O)C2O)OC(C)C(NC(=O)CCC(=O)C(=O)O)C1O>>CC(=O)NC1C(OP(=O)(O)OP(=O)(O)OCC2OC(n3ccc(=O)[nH]c3=O)C(O)C2O)OC(C)C(N)C1O.O=C(O)CCC(=O)C(=O)O",
  "NCCc1c[nH]c2ccccc12>>CC(=O)NCCc1c[nH]c2ccccc12",
  "CCCCCC=CCC=CCCCCCCCC(=O)OC(COC(=O)CCCCCCCCCCCCCCC)COP(=O)(O)OCCNC(=O)CCCCCCCCCCCCCCC>>CCCCCC=CCC=CCCCCCCCC(=O)O.CCCCCCCCCCCCCCCC(=O)NCCOP(=O)(O)OCC(O)COC(=O)CCCCCCCCCCCCCCC",
  "Cc1ncc(COP(=O)(O)OP(=O)(O)O)c(N)n1>>Cc1ncc(COP(=O)(O)O)c(N)n1",
  "CC(C)=CCCC(C)C1CCC2(C)C3CC=C4C(CCC(O)C4(C)C)C3(C)C(O)CC12C>>CC(C)=CCCC(C)C1CCC2(C)C3CC=C4C(CCC(O)C4(C)C)C3(C)C(=O)CC12C.O",
  "CC(O)C(C)C(=O)SCCNC(=O)CCNC(=O)C(O)C(C)(C)COP(=O)(O)OP(=O)(O)OCC1OC(n2cnc3c(N)ncnc32)C(O)C1OP(=O)(O)O>>CC(=O)C(C)C(=O)SCCNC(=O)CCNC(=O)C(O)C(C)(C)COP(=O)(O)OP(=O)(O)OCC1OC(n2cnc3c(N)ncnc32)C(O)C1OP(=O)(O)O",
  "CCCCCC(O)C=CC1C(O)CC(O)C1CC=CCCCC(=O)O>>CCCCCC(O)C=CC1C(O)CC(O)C1CC=CCCCC(=O)SCCNC(=O)CCNC(=O)C(O)C(C)(C)COP(=O)(O)OP(=O)(O)OCC1OC(n2cnc3c(N)ncnc32)C(O)C1OP(=O)(O)O",
  "CCCCCCC(O)CCCCCCC=CC(O)C(O)C(O)C(N)C(=O)O>>CCCCCCC(O)CCCCCCC=CC(OC(C)=O)C(O)C(O)C(N)C(=O)O",
  "COc1c(O)c(O)c2oc(=O)ccc2c1O>>COc1cc2ccc(=O)oc2c(O)c1O",
  "CCCCCC=CCC=CCCCCCCCC(=O)OC(COC(=O)CCCCCCCCCCCCCCC)COP(=O)(O)OCCNC(=O)CCCCCCCCC>>CCCCCC=CCC=CCCCCCCCC(=O)OC(COC(=O)CCCCCCCCCCCCCCC)COP(=O)(O)O.CCCCCCCCCC(=O)NCCO",
  "O=[N+]([O-])OCC(CO)(CO[N+](=O)[O-])CO[N+](=O)[O-]>>O=N[O-].O=[N+]([O-])OCC(CO)(CO)CO[N+](=O)[O-]",
  "CC(C)CCCC(C)C1CCC2C3CCC4=CC(=O)CCC4(C)C3CCC12C>>CC(C)CCCC(C)C1CCC2C3CCC4CC(=O)CCC4(C)C3CCC12C",
  "O=CCF>>O=C(O)CF",
  "CC(=O)C=O>>CC(=O)CO",
  "CC(O)CCCCCCC=CCC=CCC=CCCCC(=O)O>>CCCCCCCCC=CCC=CCC=CCCCC(=O)O",
  "COc1cc(C=CC(=O)Nc2ccc(O)cc2C(=O)O)ccc1O>>O=C(C=Cc1ccc(O)c(O)c1)Nc1ccc(O)cc1C(=O)O",
  "COc1cc(C(=O)O)ccc1O>>C=O.O=C(O)c1ccc(O)c(O)c1",
  "CC=CC1C(C(=O)c2c(O)c(-c3ccc(O)cc3)c[nH]c2=O)C=C(C)C2CCC(C)CC21>>CC=CC=CCC(C)CCC=C(C)C=CC(=O)c1c(O)c(-c2ccc(O)cc2)c[nH]c1=O",
  "CC(=CCC1=C(C)C(=O)c2ccccc2C1=O)CCCC(C)CCCC(C)CCCC(C)C>>CC(=CCC1=C(C)C(=O)c2ccccc2C1=O)CCCC(C)CCCC(C)CCCC(C)CO",
  "O=C(O)CCCCCCCCCCCCCCCCCCCCC(=O)O>>O=CCCCCCCCCCCCCCCCCCCCCC(=O)O",
  "C=CC(C)(O)CCC=C(C)CCC=C(C)CCC=C(C)C>>C=CC(C)=O.C=CC=C(C)CCC=C(C)CCC=C(C)C.O",
  "CC1=CC=C(C(C)C)CC1>>CC(C)=CCCC(C)=CCOP(=O)(O)OP(=O)(O)O",
  "C=CC1(C)C=C2C(O)CC3C(C)(C)C(O)CCC3(C)C2CC1>>C=CC1(C)C=C2CCC3C(C)(C)C(O)CCC3(C)C2CC1",
  "OC1CSSCC1O>>O=S(=O)(O)S.OC(CS)C(O)CS",
  "O=c1cc(-c2ccc(O)c(O)c2)oc2cc(OC3OC(CO)C(O)C(O)C3O)cc(O)c12>>O=c1cc(-c2ccc(O)c(O)c2)oc2cc(O)cc(O)c12.OCC1OC(O)C(O)C(O)C1O",
  "CN1CCCC1c1ccc(O)nc1>>CN1CCC=C1c1ccc(O)nc1",
  "NCCCNCCC(N)C(=O)O>>NC(CC=O)C(=O)O.NCCCN",
  "O=C(O)C1(O)C=Cc2ccccc2O1>>O=C(O)C(=O)C=Cc1ccccc1O",
  "CCC=CCC=CCC=CCC=CC=CC(CCCC(=O)O)OO>>CCC=CCC=CCC=CCC=CCC=CCCCC(=O)O",
  "CC(=O)C1CCC2C3CC=C4CC(OS(=O)(=O)O)CCC4(C)C3CCC12C>>CC(=O)C1CCC2C3CC=C4CC(O)CCC4(C)C3CCC12C",
  "CC(C)(C)NCC(O)COc1cccc2c1CCCC2O>>CC(C)(C)NCC(O)COc1cccc2c1CCCC2=O",
  "CCCCCCCCC=CCCCCCCCC(=O)OCCCCCCCCCCCCCCCCCCCCCCCC>>CCCCCCCCC=CCCCCCCCC(=O)SCCNC(=O)CCNC(=O)C(O)C(C)(C)COP(=O)(O)OP(=O)(O)OCC1OC(n2cnc3c(N)ncnc32)C(O)C1OP(=O)(O)O.CCCCCCCCCCCCCCCCCCCCCCCCO",
  "CC=CC1CC2OC2C1C=CCCCCCCCC(=O)O>>CCC=CCC(C=CC=CCCCCCCCC(=O)O)OO",
  "COc1cccc2c1C(=O)c1c(O)c3c(c(O)c1C2=O)CC(O)(C(C)=O)CC3OC1CC(N)C(O)C(C)O1>>COc1cccc2c1C(=O)c1c(O)c3c(c(O)c1C2=O)CC(O)(C(=O)CO)CC3OC1CC(N)C(O)C(C)O1",
  "COc1ccc(-c2oc3cc(OC)cc(O)c3c(=O)c2O)cc1>>COc1ccc(-c2oc3cc(O)cc(O)c3c(=O)c2O)cc1",
  "Cn1cnc2c1c(=O)[nH]c(=O)n2C>>Cn1c(=O)c2c(ncn2C)n(C)c1=O",
  "NC(CSSCC(=O)C(=O)O)C(=O)O>>NC(CSSCC(N)C(=O)O)C(=O)O.O=O",
  "CCCCCCCCCCCCCCCCOCC(N)COP(=O)(O)O>>CCCCCCCCCCCCCCCCOCC(N)CO",
  "CCCCCCCCCCCCCCCCCC(=O)OCC(COP(=O)(O)OCC[N+](C)(C)C)OC(=O)CCCC>>CCCCC(=O)O.CCCCCCCCCCCCCCCCCC(=O)OCC(O)COP(=O)(O)OCC[N+](C)(C)C",
  "OCC1OC2(COC3(CO)OC(CO)C(O)C3O2)C(O)C1O>>OCC1OC(O)(COC2(CO)OC(CO)C(O)C2O)C(O)C1O",
  "CCCCCC(O)C=CC=CC=CC=CC(O)C(O)CCCC(=O)O>>O=C(O)CCCC(O)C(O)C=CC=CC=CC=CC(O)CCCCCO",
  "COc1cc2c(=O)c(-c3cc4c(cc3OC)OCO4)coc2cc1OC1OC(COC2OCC(O)(CO)C2O)C(O)C(O)C1O>>COc1cc2c(=O)c(-c3cc4c(cc3OC)OCO4)coc2cc1O.OCC1(O)COC(OCC2OC(O)C(O)C(O)C2O)C1O",
  "Cc1cn(C2CC(O)C(COP(=O)(O)OP(=O)(O)OC3OC(C)CC(N)C3O)O2)c(=O)[nH]c1=O>>Cc1cn(C2CC(O)C(COP(=O)(O)OP(=O)(O)OC3OC(C)CC(N(C)C)C3O)O2)c(=O)[nH]c1=O",
  "CC=C1CN2CCC34C(=Nc5ccccc53)C2CC1C4(C=O)C(=O)OC>>CC=C1CN2CCC34C(=Nc5ccccc53)C2CC1C4(CO)C(=O)OC",
  "COc1c(O)ccc2c(=O)cc(-c3ccccc3)oc12>>O=c1cc(-c2ccccc2)oc2c(O)c(O)ccc12",
  "CCC(=CCCC(C)=CC(=O)OC)CCC1OC1(C)CC>>CCC(=CCCC(C)=CC(=O)O)CCC1OC1(C)CC.CO",
  "NCC(=O)COP(=O)(O)O>>NC(C(=O)O)C(O)COP(=O)(O)O",
  "O=C(O)CCCCCCCC1OC1CCCCCCCCO>>CCCCCCCCC1OC1CCCCCCCC(=O)O",
  "O=C(O)CNC(=O)OCc1ccccc1>>NCC(=O)O.OCc1ccccc1",
  "O=C(O)C(=O)COP(=O)(O)O>>O=C(O)C(O)COP(=O)(O)O",
  "CC(C)C(N=CC1(O)OCC(O)C(O)C1O)C(=O)O>>CC(C)C(N)C(=O)O.O=C1C(O)OC(CO)C(O)C1O",
  "Oc1ccc(O)nc1>>O=CNC(=O)C=CC(=O)O",
  "N#Cc1ccc(CO)cc1>>N#Cc1ccc(C=O)cc1",
  "CCCCCCCCCCCCCCCC(=O)OCC(O)COP(=O)(O)O>>CCCCCCCCCCCCCCCC(=O)SCCNC(=O)CCNC(=O)C(O)C(C)(C)COP(=O)(O)OP(=O)(O)OCC1OC(n2cnc3c(N)ncnc32)C(O)C1OP(=O)(O)O.O=P(O)(O)OCC(O)CO",
  "Nc1cnn(-c2cccc(O)c2O)c(=O)c1Cl>>Nc1cnn(C(=O)C(O)=CC=CC(=O)O)c(=O)c1Cl",
  "Nc1ncnc2c1ncn2C1OC(COP(=O)(O)OP(=O)(O)OCC2OC3OP(=O)(O)OC3C2O)C(O)C1O>>Nc1ncnc2c1ncn2C1OC(COP(=O)(O)OP(=O)(O)OCC2OC(OP(=O)(O)O)C(O)C2O)C(O)C1O",
  "CNC(C)C(O)c1ccccc1>>CN=C(C)C(O)c1ccccc1",
  "CCCCCC=CCC=CCC=CCC=CCCCC(=O)OC(COC(=O)CCCCCCCCCCCCCCC)COP(=O)(O)OCC[N+](C)(C)C>>CCCCCC=CCC=CCC=CCC=CCCCC(=O)SCCNC(=O)CCNC(=O)C(O)C(C)(C)COP(=O)(O)OP(=O)(O)OCC1OC(n2cnc3c(N)ncnc32)C(O)C1OP(=O)(O)O.CCCCCCCCCCCCCCCC(=O)OCC(O)COP(=O)(O)OCC[N+](C)(C)C",
  "NC(CCCCNCC(=O)C(OP(=O)(O)O)C(O)CO)C(=O)O>>NC(CCCCNCC(=O)C(O)C(O)CO)C(=O)O",
  "COc1cc(C=O)ccc1O>>COc1cc(C(O)CC(=O)SCCNC(=O)CCNC(=O)C(O)C(C)(C)COP(=O)(O)OP(=O)(O)OCC2OC(n3cnc4c(N)ncnc43)C(O)C2OP(=O)(O)O)ccc1O",
  "NC(CCNC(CCN1CCC1C(=O)O)C(=O)O)C(=O)O>>O=C(O)C(=O)CCNC(CCN1CCC1C(=O)O)C(=O)O",
  "O=C(O)C=CC(Cl)=CC(=O)O>>O=C(O)CC1(Cl)C=CC(=O)O1",
  "CC(C=CC1(O)C(C)=CC(=O)CC1(C)C)=CC(=O)OC1OC(CO)C(O)C(O)C1O>>CC(C=CC1(O)C(C)=CC(=O)CC1(C)C)=CC(=O)O",
  "C=C1CCC2C(C)(C)C(O)CCC2(C)C1CCC(C)=CCc1c(O)cc(C)oc1=O>>C=C1CCC2C(C)(C)C(OC(C)=O)CCC2(C)C1CCC(C)=CCc1c(O)cc(C)oc1=O",
  "O=C(O)C1NCCC1O>>O=C(O)C1=NCCC1",
  "O=C1c2c(O)cc(O)cc2OC(O)C1c1ccc(O)cc1>>O=C1CC(c2ccc(O)cc2)Oc2cc(O)cc(O)c21",
  "CC(C)=CCCC(C)=CC=CC(C)=CC=CC(C)=CC=CC=C(C)C=CC=C(C)C=CC1C(C)=CCCC1(C)C>>CC(C)=CCCC(C)=CC=CC(C)=CC=CC(C)=CC=CC=C(C)C=CC=C(C)C=CC=C(C)CCC=C(C)C",
  "CC(NC(C)C(=O)O)C(=O)O>>CC(=O)C(=O)O.CC(N)C(=O)O",
  "CCCCCCCCCC=CC(=O)O>>CCCCCCCCCC=CC(=O)SCCNC(=O)CCNC(=O)C(O)C(C)(C)COP(=O)(O)OP(=O)(O)OCC1OC(n2cnc3c(N)ncnc32)C(O)C1OP(=O)(O)O",
  "COc1c(O)c(C)c(CC=C(C)CCC=C(C)CCC=C(C)CCC=C(C)CCC=C(C)CCC=C(C)CCC=C(C)CCC=C(C)CCC=C(C)CCC=C(C)C)c(O)c1OC>>COC1=C(OC)C(=O)C(CC=C(C)CCC=C(C)CCC=C(C)CCC=C(C)CCC=C(C)CCC=C(C)CCC=C(C)CCC=C(C)CCC=C(C)CCC=C(C)C)=C(C)C1=O",
  "CCC12C=CCN3CCC4(c5ccc(OC)cc5N(C)C4C(O)(C(=O)OC)C1OC(C)=O)C32>>CCC12C=CCN3CCC4(c5ccc(OC)cc5N(C)C4C(O)(C(=O)OC)C1O)C32",
  "CC(=O)NCCC(N)C(=O)O>>NCCC(N)C(=O)O",
  "CCCCCC=CCC=CCC=CCC=CCC=CCCC(=O)O>>CCC(O)CCC=CCC=CCC=CCC=CCC=CCCC(=O)O",
  "CCC(=O)C(=O)O>>CCC(O)(CC(=O)O)C(=O)O",
  "NC(CCSCC1OC(O)C(O)C1O)C(=O)O>>CC(=O)C(=O)C(O)CO.NC(CCS)C(=O)O",
  "CC(C)=CCCC(C)CC(=O)O>>CC(C)=CCCC(C)CC=O",
  "CCC=CCC=CCC=CCC=CCC=CCC=CCCC(=O)OC(COC(=O)CCCCCCCCCCCCCCC)COP(=O)(O)O>>CCC=CCC=CCC=CCC=CCC=CCC=CCCC(=O)SCCNC(=O)CCNC(=O)C(O)C(C)(C)COP(=O)(O)OP(=O)(O)OCC1OC(n2cnc3c(N)ncnc32)C(O)C1OP(=O)(O)O.CCCCCCCCCCCCCCCC(=O)OCC(O)COP(=O)(O)O",
  "COc1cc(C=CCO)cc(OC)c1O>>COc1cc(C=CCOC(C)=O)cc(OC)c1O",
  "CO>>O=O",
  "CCC1OC(=O)C(C)C(OC2CC(C)(O)C(O)C(C)O2)C(C)C(OC2OC(C)CC(N(C)C)C2O)C(C)(O)CC(C)C(=O)C(C)C(O)C1(C)O>>CCC1OC(=O)C(C)C(OC2CC(C)(OC)C(O)C(C)O2)C(C)C(OC2OC(C)CC(N(C)C)C2O)C(C)(O)CC(C)C(=O)C(C)C(O)C1(C)O",
  "CCCCCC(C=CC=CCC=CCC=CCCCC(=O)NC(C)C(=O)O)OO>>CCCCCC=CCC=CCC=CCC=CCCCC(=O)NC(C)C(=O)O",
  "CCC=CCC1C(=O)C=CC1CCCCCCCC(=O)O>>CCC=CCC1C(=O)C=CC1CCCCCCCC(=O)SCCNC(=O)CCNC(=O)C(O)C(C)(C)COP(=O)(O)OP(=O)(O)OCC1OC(n2cnc3c(N)ncnc32)C(O)C1OP(=O)(O)O",
  "CC(C(CCC(C)(C)O)OP(=O)(O)O)C1CCC2(O)C3=CC(=O)C4CC(O)CCC4(C)C3CCC12C>>CC(C(O)CCC(C)(C)O)C1CCC2(O)C3=CC(=O)C4CC(O)CCC4(C)C3CCC12C",
  "O=C1NC(=O)c2c1c1c3cccc(Cl)c3[nH]c1c1c2c2cccc(Cl)c2n1C1OC(CO)C(O)C(O)C1O>>COC1C(CO)OC(n2c3c(Cl)cccc3c3c4c(c5c6cccc(Cl)c6[nH]c5c32)C(=O)NC4=O)C(O)C1O",
  "NC(=O)Cc1cccc2ccccc12>>O=C(O)Cc1cccc2ccccc12",
  "CC(=O)C(C)=O>>CC(=O)C(C)O",
  "CCOc1ccccc1O>>CC=O.Oc1ccccc1O",
  "CCCCCC=CCC=CCC=CCC=CCCCC(=O)NC(CO)C(=O)O>>CCCCCC=CCC=CCC=CCC=CCCCC(=O)O.NC(CO)C(=O)O",
  "CC(C=CC1=C(C)CCCC1(C)C)=CC=CC(C)CC(=O)O>>CC(C=CC1=C(C)C(O)CCC1(C)C)=CC=CC(C)CC(=O)O",
  "O=P(O)(O)OCC(O)C1OC(OP(=O)(O)O)C(O)C(O)C1O>>O=P(O)(O)OCC(O)C1OC(O)C(O)C(O)C1O",
  "CCCCCCCCC=CCCCCCCCC(=O)NCCc1ccc(O)c(O)c1>>CCCCCCCCC=CCCCCCCCC(=O)SCCNC(=O)CCNC(=O)C(O)C(C)(C)COP(=O)(O)OP(=O)(O)OCC1OC(n2cnc3c(N)ncnc32)C(O)C1OP(=O)(O)O.NCCc1ccc(O)c(O)c1",
  "Nc1nc2c(c(=O)[nH]1)NC1C(S)=C(S)C(COP(=O)(O)O)OC1N2>>Nc1nc2c(c(=O)[nH]1)NC1C(S)=C(S)C(COP(=O)(O)OP(=O)(O)OCC3OC(n4cnc5c(N)ncnc54)C(O)C3O)OC1N2",
  "O=C1C=CC(C(=O)O)CC1>>O=C1C=CC(C(=O)O)C=C1",
  "Nc1nc(N)nc(O)n1>>Nc1nc(N)nc(N)n1",
  "O=C1C=C(CO)C(=O)C2OC12>>O=C1C(CO)=CC(O)C2OC12",
  "C[N+]1(C)CCCC1C(=O)O>>C=O.CN1CCCC1C(=O)O",
  "O=c1c(OC2OC(CO)C(O)C(O)C2O)c(-c2cc(O)c(O)c(O)c2)oc2cc(O)cc(O)c12>>O=c1c(O)c(-c2cc(O)c(O)c(O)c2)oc2cc(O)cc(O)c12",
  "CCCC(CC)OC(=O)c1ccccc1>>CC(C)(COP(=O)(O)OP(=O)(O)OCC1OC(n2cnc3c(N)ncnc32)C(O)C1OP(=O)(O)O)C(O)C(=O)NCCC(=O)NCCSC(=O)c1ccccc1.CCCC(O)CC",
  "O=C1C=CC(C(=O)O)C=C1>>O=C1C=CC(C(=O)O)CC1",
  "CCCCCC=CCC(C=CC=CCC=CCC=CCCC(=O)O)OO>>CCCCCC=CCC=CCC=CCC=CCC=CCCC(=O)O",
  "O=P(O)(O)OCC1OC(CO)(OP(=O)(O)O)C(O)C1O>>O=P(O)(O)OCC1OC(O)(CO)C(O)C1O",
  "CCC(CCC(C)C1CCC2C3CC=C4CC(OC5OC(CO)C(O)C(O)C5O)CCC4(C)C3CCC12C)C(C)C>>CCC(CCC(C)C1CCC2C3CC=C4CC(O)CCC4(C)C3CCC12C)C(C)C",
  "NC1CCCCNC1=O>>NCCCCC(N)C(=O)O",
  "CC1=CC(=O)C2c3ccccc3C3C1C2CN3c1ccc2c3c(c4c(cc13)C=CC(O)C4O)SC2=O>>CC1=CC(=O)C2c3ccccc3C3C1C2CN3c1ccc2c3c(c4c(cc13)C=CC(O)C4OS(=O)(=O)O)SC2=O",
  "Nc1ncnc2c1ncn2C1OC(CO)C(OP(=O)(O)O)C1O>>Nc1ncnc2c1ncn2C1OC(CO)C2OP(=O)(O)OC21",
  "CC1=CC2C(CCC(C)=CCC1)C2(C)C>>CC(C)=CCCC(C)=CCCC(C)=CCOP(=O)(O)OP(=O)(O)O",
  "O=C(C=Cc1ccc(O)cc1)c1c(O)cc(O)cc1O>>CC(C)=CCc1c(O)cc(O)c(C(=O)C=Cc2ccc(O)cc2)c1O",
  "COc1cc(C=CC=O)ccc1OC1OC(CO)C(O)C(O)C1O>>COc1cc(C=CC=O)ccc1O",
  "NC(=O)c1cccnc1>>C[n+]1cccc(C(N)=O)c1",
  "CCCCCCCCCCCCCCCC(=O)NCCOP(=O)(O)OCC(O)CO>>CCCCCCCCCCCCCCCC(=O)NCCO.O=P(O)(O)OCC(O)CO",
  "COc1cc(C2C(C)C=CC3CCCCC32)oc(=O)c1C=O>>CC=CC=CCCCCC=Cc1cc(OC)c(C=O)c(=O)o1",
  "CC(=O)NC1C(OP(=O)(O)O)OC(CO)C(O)C1OC(C)C(=O)O>>CC(=O)NC1C(O)OC(CO)C(O)C1OC(C)C(=O)O",
  "O=C(O)C(=O)CC1=CCC(O)C=C1>>O=C(O)C(=O)CC1(C(=O)O)C=CC(O)C=C1",
  "CC(C)C(C)CCC(C)C1CCC2C3CC=C4CC(O)CCC4(C)C3CCC12C>>CC(C)C(C)CC(O)C(C)C1CCC2C3CC=C4CC(O)CCC4(C)C3CCC12C",
  "CC1CCC(=O)CC1>>CC1CCC(N)CC1",
  "CCCCCCCCCC=CC(=O)SCCNC(=O)CCNC(=O)C(O)C(C)(C)COP(=O)(O)OP(=O)(O)OCC1OC(n2cnc3c(N)ncnc32)C(O)C1OP(=O)(O)O>>CCCCCCCCCCCC(=O)SCCNC(=O)CCNC(=O)C(O)C(C)(C)COP(=O)(O)OP(=O)(O)OCC1OC(n2cnc3c(N)ncnc32)C(O)C1OP(=O)(O)O",
  "CCCCCCCCC=CCCCCCCCC(=O)OCC(O)COP(=O)(O)O>>CCCCCCCCC=CCCCCCCCC(=O)SCCNC(=O)CCNC(=O)C(O)C(C)(C)COP(=O)(O)OP(=O)(O)OCC1OC(n2cnc3c(N)ncnc32)C(O)C1OP(=O)(O)O.O=P(O)(O)OCC(O)CO",
  "COc1cc2ccc(=O)oc2cc1O>>COc1cc(C=CC(=O)SCCNC(=O)CCNC(=O)C(O)C(C)(C)COP(=O)(O)OP(=O)(O)OCC2OC(n3cnc4c(N)ncnc43)C(O)C2OP(=O)(O)O)c(O)cc1O",
  "CC1(C)c2[nH]c3ccccc3c2CC23CN4CCCC4(CC21)C(=O)N3>>C=CC(C)(C)c1[nH]c2ccccc2c1CC1=NC(O)=C2CCCN2C1",
  "[C-]#[N+]C1C2c3c[nH]c4cccc(c34)C(C)(C)C2CC(Cl)C1(C)C=C>>[C-]#[N+]C1C2c3c(C(C)(C)C=C)[nH]c4cccc(c34)C(C)(C)C2CC(Cl)C1(C)C=C",
  "O=c1c(-c2ccc(O)cc2O)coc2cc(O)ccc12>>O=c1c(-c2ccc(O)cc2)coc2cc(O)ccc12",
  "Nc1ncnc2c1ncn2C1OC(CO)C2OP(=O)(O)OC21>>Nc1ncnc2c1ncn2C1OC(CO)C(O)C1OP(=O)(O)O",
  "NCCc1ccc(OS(=O)(=O)O)c(O)c1>>NCCc1ccc(O)c(O)c1",
  "CC(CCC(=O)O)C1CCC2C3CCC4CC(OS(=O)(=O)O)CCC4(C)C3CC(O)C12C>>CC(CCC(=O)O)C1CCC2C3CCC4CC(O)CCC4(C)C3CC(O)C12C",
  "CC1=CCC2C(C)(C)CCC2(C)C=C2C(C)CCC2C1>>CC(C)=CCCC(C)=CCCC(C)=CCCC(C)=CCOP(=O)(O)OP(=O)(O)O",
  "CC(C=CC=C(C)C=CC1=C(C)CCCC1(C)C)=CC=CC=C(C)C=CC=C(C)C=CC1=C(C)CCCC1(C)C>>CC(=O)C=CC1=C(C)CCCC1(C)C.CC(C=CC=O)=CC=CC=C(C)C=CC=C(C)C=CC1=C(C)CCCC1(C)C",
  "CCCCCCCC(C)=O>>CCCCCC=CC(C)=O",
  "COc1c(OC2OC(C(=O)O)C(O)C(O)C2O)ccc2c1CCC1C2CCC2(C)C(O)CCC12>>COc1c(O)ccc2c1CCC1C2CCC2(C)C(O)CCC12.O=C(O)C1OC(OP(=O)(O)OP(=O)(O)OCC2OC(n3ccc(=O)[nH]c3=O)C(O)C2O)C(O)C(O)C1O",
  "O=C(O)C1CSC(c2nc3ccc(O)cc3s2)=N1>>CC(C)(COP(=O)(O)OP(=O)(O)OCC1OC(n2cnc3c(N)ncnc32)C(O)C1OP(=O)(O)O)C(O)C(=O)NCCC(=O)NCCSC(=O)C1CSC(c2nc3ccc(O)cc3s2)=N1",
  "COc1cc(CCN)cc(OC)c1OC>>CNCCc1cc(OC)c(OC)c(OC)c1",
  "CCCCCC(OO)C(C=CC=CC=CCC=CCCCC(=O)O)OO>>CCCCCC=CCC=CCC=CCC=CCCCC(=O)O.O=O",
  "O=C(O)CCCCCCCCCCC(=O)O>>CC(C)(COP(=O)(O)OP(=O)(O)OCC1OC(n2cnc3c(N)ncnc32)C(O)C1OP(=O)(O)O)C(O)C(=O)NCCC(=O)NCCSC(=O)CCCCCCCCCCC(=O)O",
  "COc1c2occc2cc2ccc(=O)oc12>>COc1c2occc2c(O)c2ccc(=O)oc12",
  "N#CC(O)C=Cc1ccccc1>>O=CC=Cc1ccccc1",
  "CC12CCC3c4cc(O)c(O)cc4CCC3C1CCC2=O>>COc1cc2c(cc1O)C1CCC3(C)C(=O)CCC3C1CC2",
  "O=c1c(O)c(-c2ccc(O)c(O)c2)oc2c(O)c(O)cc(O)c12>>COc1c(O)cc(O)c2c(=O)c(O)c(-c3ccc(O)c(O)c3)oc12",
  "OCc1ccc(C(F)(F)F)cc1>>O=Cc1ccc(C(F)(F)F)cc1",
  "CC(=O)NC(Cc1c[nH]c2ccccc12)C(=O)O>>NC(Cc1c[nH]c2ccccc12)C(=O)O",
  "CCCCCCCCCCCCCCCC(=O)CN>>CCCCCCCCCCCCCCCC(=O)SCCNC(=O)CCNC(=O)C(O)C(C)(C)COP(=O)(O)OP(=O)(O)OCC1OC(n2cnc3c(N)ncnc32)C(O)C1OP(=O)(O)O.NCC(=O)O",
  "CNC1C(OC2C(OC3C(O)C(OP(=O)(O)O)C(NC(=N)N)C(O)C3NC(=N)N)OC(C)C2(O)C=O)OC(CO)C(O)C1O>>CNC1C(OC2C(OC3C(O)C(O)C(NC(=N)N)C(O)C3NC(=N)N)OC(C)C2(O)C=O)OC(CO)C(O)C1O",
  "COc1ccc(CC2NCCc3cc(OC)c(O)cc32)cc1O>>COc1cc2c(cc1O)C(Cc1ccc(OC)c(OC)c1)NCC2",
  "CC12CCC3c4ccc(OC5OC(C(=O)O)C(O)C(O)C5O)c(O)c4CCC3C1CCC2O>>CC12CCC3c4ccc(O)c(O)c4CCC3C1CCC2O.O=C(O)C1OC(OP(=O)(O)OP(=O)(O)OCC2OC(n3ccc(=O)[nH]c3=O)C(O)C2O)C(O)C(O)C1O",
  "COc1cc(O)c2c(=O)c(O)c(-c3ccc(O)c(OC)c3)oc2c1>>COc1cc(-c2oc3cc(O)cc(O)c3c(=O)c2O)ccc1O",
  "COC(=O)c1ccccc1>>O=C(O)c1ccccc1",
  "Nc1ccccc1O>>NC(=CC=CC=O)C(=O)O",
  "Nc1ccc([N+](=O)[O-])cc1C(=O)O>>O=C(O)c1cc([N+](=O)[O-])ccc1O",
  "O=P(O)(O)Oc1ccccc1>>Oc1ccccc1",
  "CC(C)(O)CCC(O)C(C)(O)C1CCC2(O)C3=CC(=O)C4CC(O)C(O)CC4(C)C3CCC12C>>CC(C)(O)CCC(OP(=O)(O)O)C(C)(O)C1CCC2(O)C3=CC(=O)C4CC(O)C(O)CC4(C)C3CCC12C",
  "CC(=CCO)CCC1(C)C(C)CC=C2C1CCCC2(C)C>>CC(=CCOP(=O)(O)OP(=O)(O)O)CCC1(C)C(C)CC=C2C1CCCC2(C)C",
  "O=C(O)C1Cc2ccc(O)c(O)c2CN1>>CNC(Cc1ccc(O)c(O)c1)C(=O)O",
  "CC(O)c1ccccc1>>CC(=O)c1ccccc1",
  "CC1OC(OCC2OC(Oc3cc4c(=O)cc(O)cc-4oc3-c3ccc(O)c(O)c3)C(O)C(O)C2O)C(O)C(O)C1O>>CC1OC(OCC2OC(Oc3cc4c(OC5OC(CO)C(O)C(O)C5O)cc(=O)cc-4oc3-c3ccc(O)c(O)c3)C(O)C(O)C2O)C(O)C(O)C1O",
  "CC(C)CNC(=O)C=CC=Cc1ccc2c(c1)OCO2>>CC(C)(COP(=O)(O)OP(=O)(O)OCC1OC(n2cnc3c(N)ncnc32)C(O)C1OP(=O)(O)O)C(O)C(=O)NCCC(=O)NCCSC(=O)C=CC=Cc1ccc2c(c1)OCO2.CC(C)CN",
  "CC(=O)NC1C(OP(=O)(O)OP(=O)(O)OCC2OC(n3ccc(=O)[nH]c3=O)C(O)C2O)OC(C(=O)O)C(O)C1O>>CC(=O)NC1C(OP(=O)(O)OP(=O)(O)OCC2OC(n3ccc(=O)[nH]c3=O)C(O)C2O)OC(CO)C(O)C1O.O",
  "CC=C(C)c1cc(OC)c(C)c(=O)o1>>CC=C(C)c1cc(O)c(C)c(=O)o1",
  "COC(=O)C1=COC(C)C2=CN3CCc4c([nH]c5ccccc45)C3CC12>>C=CC1C(O)OC=C(C(=O)OC)C1CC1NCCc2c1[nH]c1ccccc21",
  "CC(C=CC=C(C)C=CC1=C(C)CCCC1(C)C)=CC=CC=C(C)C=CC=C(C)C=CC1=C(C)C(=O)CCC1(C)C>>CC(C=CC=C(C)C=CC1=C(C)CCCC1(C)C)=CC=CC=C(C)C=CC=C(C)C=CC1=C(C)C(O)(O)CCC1(C)C",
  "O=C1NC(Cc2c[nH]c3ccccc23)C(=O)N2CCCC12>>C=CC(C)(C)c1[nH]c2ccccc2c1CC1NC(=O)C2CCCN2C1=O",
  "COc1cc2c(cc1O)C1Cc3ccc(OC)c(O)c3C[N+]1(C)CC2>>COc1cc2c(cc1O)C1Cc3ccc(OC)c(O)c3CN1CC2",
  "O=C(O)CCS>>O=C(O)CCS(=O)O",
  "CC1=C2C=C(C(C)C)CCC2(C)CCC1>>CC(C)=CCCC(C)=CCCC(C)=CCOP(=O)(O)OP(=O)(O)O",
  "CCCCCc1cc(O)c(CC=C(C)CCC=C(C)C)c(O)c1C(=O)O>>C=C(C)C1CCC(C)=CC1c1c(O)cc(CCCCC)c(C(=O)O)c1O",
  "O=C1C=CC(C=C2OC(=O)C(c3ccc(O)cc3)=C2O)=CC1=O>>O=C1OC(=Cc2ccc(O)cc2)C(O)=C1c1ccc(O)cc1",
  "ON=CCc1c[nH]c2ccccc12>>[O-][N+](O)=CCc1c[nH]c2ccccc12",
  "COc1cc(O)c(C)c(CC=C(C)CCC=C(C)CCC=C(C)CCC=C(C)CCC=C(C)CCC=C(C)CCC=C(C)CCC=C(C)CCC=C(C)C)c1O>>COc1cc(O)cc(CC=C(C)CCC=C(C)CCC=C(C)CCC=C(C)CCC=C(C)CCC=C(C)CCC=C(C)CCC=C(C)CCC=C(C)C)c1O",
  "CC(=O)C1=C(O)C=C2Oc3c(C(C)=O)c(O)c(C)c(O)c3C2(C)C1=O>>CC(=O)C1=C(O)C=CC(C)(c2c(O)c(C)c(O)c(C(C)=O)c2O)C1=O",
  "CC1=CC(=O)OC1CC(=O)O>>CC1(CC(=O)O)C=CC(=O)O1",
  "CC1(C)C(=N)C(=O)NC1Cc1ccc(O)cc1>>CC1(C)C(=O)C(=O)NC1Cc1ccc(O)cc1",
  "CC(O)C(C)C(=O)OCc1ccccc1>>CC(=O)C(C)C(=O)OCc1ccccc1",
  "C=CCSC#N>>C=CCC(S)=NOS(=O)(=O)O",
  "CCCC(=O)OP(=O)(O)O>>CCCC(=O)SCCNC(=O)CCNC(=O)C(O)C(C)(C)COP(=O)(O)OP(=O)(O)OCC1OC(n2cnc3c(N)ncnc32)C(O)C1OP(=O)(O)O",
  "NC(CCCCNCC(=O)C(O)CO)C(=O)O>>NC(CCCCNCC(=O)C(CO)OP(=O)(O)O)C(=O)O",
  "CCCCCCCCCC(=O)SCCNC(=O)CCNC(=O)C(O)C(C)(C)COP(=O)(O)OP(=O)(O)OCC1OC(n2cnc3c(N)ncnc32)C(O)C1OP(=O)(O)O>>CCCCCCCCCC(=O)CC(=O)SCCNC(=O)CCNC(=O)C(O)C(C)(C)COP(=O)(O)OP(=O)(O)OCC1OC(n2cnc3c(N)ncnc32)C(O)C1OP(=O)(O)O",
  "O=C1c2cc(O)cc(O)c2C(=O)c2c1cc1c(c2O)C2CCOC2O1>>O.O=C1c2cc(O)cc(O)c2C(=O)c2c1cc1c(c2O)C2C=COC2O1",
  "CCC=CSO>>CCCC=[S+]O",
  "CC(C)CCCCCCCCCCCC(O)C(N)CO>>CC(C)CCCCCCCCCCCC(=O)C(N)CO",
  "CC(=O)Cc1ccccc1>>CC(=O)OCc1ccccc1",
  "C=CC(C)(C)c1[nH]c2ccc(CC=C(C)C)cc2c1C=C1NC(=O)C(C)NC1=O>>C=CC(C)(C)c1[nH]c2c(CC=C(C)C)cc(CC=C(C)C)cc2c1C=C1NC(=O)C(C)NC1=O",
  "COc1cc(CCN)cc(O)c1O>>CNCCc1cc(O)c(O)c(OC)c1",
  "N=C(N)NCCCC(=N)C(=O)O>>N=C(N)NCCCC(=O)C(=O)O",
  "CCCCCC(C=CC=CCC=CCC=CCCCC(=O)NCC(=O)O)OO>>CCCCCC=CCC=CCC=CCC=CCCCC(=O)NCC(=O)O",
  "CCCCCCCCCCCCCC=CC(O)C(COP(=O)(O)OCC[N+](C)(C)C)NC(=O)CCCCCCCCCCCCCCCCC>>CCCCCCCCCCCCCC=CC(O)C(CO)NC(=O)CCCCCCCCCCCCCCCCC.C[N+](C)(C)CCOP(=O)(O)O",
  "CCCCCC=CCC(C=CC=CCC=CCCCC(=O)NCCCC(=O)O)OO>>CCCCCC=CCC=CCC=CCC=CCCCC(=O)NCCCC(=O)O",
  "CC(C)(COP(=O)(O)OP(=O)(O)OCC1OC(n2cnc3c(N)ncnc32)C(O)C1OP(=O)(O)O)C(O)C(=O)NCCC(=O)NCCSC(=O)CC(=O)O>>CC(=O)CC(=O)SCCNC(=O)CCNC(=O)C(O)C(C)(C)COP(=O)(O)OP(=O)(O)OCC1OC(n2cnc3c(N)ncnc32)C(O)C1OP(=O)(O)O.O=C=O",
  "CC1=CCC(O)C(C)=CCC(O)C(C)=CC2C(CC1)C2(C)C>>CC1=CCC(O)C(C)=CC(O)C(O)C(C)=CC2C(CC1)C2(C)C",
  "C[Se]CC(N)C(=O)O>>NC(C[SeH])C(=O)O",
  "O=c1cc2oc(-c3cc(O)c(O)c(O)c3)c(OC3OC(CO)C(O)C(O)C3O)cc-2c(O)c1>>O=c1cc(O)cc2oc(-c3cc(O)c(O)c(O)c3)c(O)cc1-2",
  "CC1(C)C2CC3C(C2)C31C>>CC(C)=CCCC(C)=CCOP(=O)(O)OP(=O)(O)O",
  "CCCCCC=CC=CC(CC=CCC=CCCCC(=O)O)OO>>CCCCCC=CCC=CCC=CCC=CCCCC(=O)O",
  "O=C1CC(O)(CO)CC(O)=C1O>>O=C(CO)C(O)C(O)C(O)C(O)COP(=O)(O)O",
  "CC(C=CC12OC1(C)CCCC2(C)C)=CC=CC(C)=CC(=O)O>>CC(C=CC1=C(C)CCCC1(C)C)=CC=CC(C)=CC(=O)O",
  "CCCCCCCCCCCCCCCCCCCC(=O)NCCOP(=O)(O)OCC(O)CO>>CCCCCCCCCCCCCCCCCCCC(=O)NCCO.O=P(O)(O)OCC(O)CO",
  "CC(C)c1cccc(O)c1O>>CC(C)c1ccccc1O",
  "CC(C)(COP(=O)(O)OP(=O)(O)OCC1OC(n2cnc3c(N)ncnc32)C(O)C1OP(=O)(O)O)C(O)C(=O)NCCC(=O)NCCSC(=O)CC(=O)c1ccccc1N>>CC(C)(COP(=O)(O)OP(=O)(O)OCC1OC(n2cnc3c(N)ncnc32)C(O)C1OP(=O)(O)O)C(O)C(=O)NCCC(=O)NCCSC(=O)CC(=O)O.CC(C)(COP(=O)(O)OP(=O)(O)OCC1OC(n2cnc3c(N)ncnc32)C(O)C1OP(=O)(O)O)C(O)C(=O)NCCC(=O)NCCSC(=O)c1ccccc1N",
  "CCCCCCCC(=O)CC(=O)c1ccccc1N>>CCCCCCCc1cc(=O)c2ccccc2[nH]1",
  "O=C(O)C(=O)CP(=O)(O)O>>CC(=O)C(=O)O",
  "CCCCCCCCCCCCCCCCCC(=O)OCC(COP(=O)(O)OCC(N)C(=O)O)OC(=O)CCCCCCCC1OC1CCCCCCCC>>CCCCCCCCC1OC1CCCCCCCC(=O)O.CCCCCCCCCCCCCCCCCC(=O)OCC(O)COP(=O)(O)OCC(N)C(=O)O",
  "Cc1cc(C)cc(C=O)c1>>Cc1cc(C)cc(CO)c1",
  "CCCCCCCCCC(=O)OCC(O)COP(=O)(O)OCC[N+](C)(C)C>>CCCCCCCCCC(=O)OCC(O)COP(=O)(O)O.C[N+](C)(C)CCO",
  "CCCCCC(C=CC=CCC=CCC=CCCCC(=O)NCCCC(=O)O)OO>>CCCCCC=CCC=CCC=CCC=CCCCC(=O)NCCCC(=O)O",
  "COC(=O)C1=C2Nc3ccccc3C23CCN2CC=CC(C(C)OC(C)=O)(C1)C23>>COC(=O)C1=C2Nc3ccccc3C23CCN2CC=CC(C(C)O)(C1)C23",
  "NC(Cc1ccc(OP(=O)(O)O)cc1)C(=O)O>>NC(Cc1ccc(O)cc1)C(=O)O",
  "COc1cc(O)c(C)c(CC=C(C)CCC=C(C)CCC=C(C)CCC=C(C)CCC=C(C)CCC=C(C)CCC=C(C)CCC=C(C)C)c1O>>COc1cc(O)cc(CC=C(C)CCC=C(C)CCC=C(C)CCC=C(C)CCC=C(C)CCC=C(C)CCC=C(C)CCC=C(C)C)c1O",
  "CCCCCC(=O)C=CC1C=CC(=O)C1CCCCCCC(=O)O>>CCCCCC(O)C=CC1C=CC(=O)C1CCCCCCC(=O)O",
  "O=C(O)CNCP(=O)(O)O>>NCP(=O)(O)O.O=CC(=O)O",
  "CC=CC=CC=CC(O)CC=CCN>>CC=CC=CC=CC(O)CC=CC=O",
  "CCCCCC=CCC(O)C(O)CCCCCCCC(=O)O>>CCCCCC=CCC1OC1CCCCCCCC(=O)O",
  "CC(=CCc1cc(O)c2ccccc2c1O)CCCC(C)CCCC(C)CCCC(C)C>>CC(=CCc1c(C)c(O)c2ccccc2c1O)CCCC(C)CCCC(C)CCCC(C)C",
  "CCCCCCCCC(C)CC(=O)SCCNC(=O)CCNC(=O)C(O)C(C)(C)COP(=O)(O)OP(=O)(O)OCC1OC(n2cnc3c(N)ncnc32)C(O)C1OP(=O)(O)O>>CCCCCCCCC(C)CC(=O)O",
  "CC(C(O)CCC(C)(C)O)C1CCC2(O)C3=CC(=O)C4CC(O)CCC4(C)C3CCC12C>>CC(C(CCC(C)(C)O)OP(=O)(O)O)C1CCC2(O)C3=CC(=O)C4CC(O)CCC4(C)C3CCC12C",
  "COc1cc2c(cc1O)C(Cc1ccc(OC)c(OC)c1)N(C)CC2>>COc1ccc(CC2c3cc(O)c(OC)cc3CCN2C)cc1O",
  "CC(C)(COP(=O)(O)OP(=O)(O)OCC1OC(n2cnc3c(N)ncnc32)C(O)C1OP(=O)(O)O)C(O)C(=O)NCCC(=O)NCCSC(=O)C=CCCCCCCCCC(=O)O>>CC(C)(COP(=O)(O)OP(=O)(O)OCC1OC(n2cnc3c(N)ncnc32)C(O)C1OP(=O)(O)O)C(O)C(=O)NCCC(=O)NCCSC(=O)CC(O)CCCCCCCCC(=O)O",
  "C=C1CCCC1(C)C1(C)CC=C(C)CC1>>CC(C)=CCCC(C)=CCCC(C)=CCOP(=O)(O)OP(=O)(O)O",
  "C=C1C(O)CCC2(C)CCC3=C(C)CCC(CC12)C3(C)C>>C=C1C(OC(C)=O)CCC2(C)CCC3=C(C)CCC(CC12)C3(C)C",
  "NC(CCOC(=O)CCC(=O)O)C(=O)O>>CC(C)(COP(=O)(O)OP(=O)(O)OCC1OC(n2cnc3c(N)ncnc32)C(O)C1OP(=O)(O)O)C(O)C(=O)NCCC(=O)NCCSC(=O)CCC(=O)O.NC(CCO)C(=O)O",
  "CC1CCC2C3(C)OC4(C)CC(O)C12CC4C3NCCCCCN(C)C>>CC1CCC2C13CCC1(C)OC2(C)C(NCCCCCN(C)C)C1C3",
  "CC1=CC(=O)C2c3cccc4c3C3C1C2CN3c1ccc2c3c(c5c(c-4c13)C=CC(O)C5OS(=O)(=O)O)SC2=O>>CC1=CC(=O)C2c3cccc4c3C3C1C2CN3c1ccc2c3c(c5c(c-4c13)C=CC(O)C5O)SC2=O",
  "CC(=O)C(=O)C1CNc2nc(N)[nH]c(=O)c2N1>>CC(O)C(O)C1CNc2[nH]c(N)nc(=O)c2N1",
  "CCC=CCC(C=CC=CCC=CC=CC(CC=CCCC(=O)O)OO)OO>>CCC=CCC=CCC=CCC=CC=CC(CC=CCCC(=O)O)OO",
  "C=Cc1c(C)c2cc3nc(c4c5[nH]c(cc6nc(cc1[nH]2)C(CO)=C6CC)c(C)c5C(=O)C4C(=O)OC)C(CCC(=O)OCC=C(C)CCCC(C)CCCC(C)CCCC(C)C)C3C>>C=Cc1c(C)c2cc3nc(c4c5[nH]c(cc6nc(cc1[nH]2)C(C=O)=C6CC)c(C)c5C(=O)[C-]4C(=O)OC)C(CCC(=O)OCC=C(C)CCCC(C)CCCC(C)CCCC(C)C)C3C",
  "CCCCCC=CC(=O)O>>CCCCCC=CC=O",
  "CCCCCc1cccc(O)c1CO>>CCCCC(O)c1cccc(O)c1CO",
  "CC1(C)CCC2(C(=O)OC3OC(CO)C(O)C(O)C3O)CCC3(C)C(=CCC4C5(C)CCC(O)C(C)(C(=O)O)C5CCC43C)C2C1>>CC1(C)CCC2(C(=O)O)CCC3(C)C(=CCC4C5(C)CCC(O)C(C)(C(=O)O)C5CCC43C)C2C1",
  "CCCCCC=CCC=CCC=CCC=CCCCC(=O)OC>>CCCCCC=CCC(C=CC=CCC=CCCCC(=O)OC)OO",
  "C=CC1=C(C)C(=Cc2[nH]c(Cc3[nH]c(C=C4NC(=O)C(C)=C4C=C)c(C)c3CCC(=O)O)c(CCC(=O)O)c2C)NC1=O>>C=CC1=C(C)C(=CC2=NC(=Cc3[nH]c(C=C4NC(=O)C(C)=C4C=C)c(C)c3CCC(=O)O)C(CCC(=O)O)=C2C)NC1=O",
  "COc1nc(N)nc2c1ncn2C1CC(O)C(COP(=O)(O)O)O1>>COc1nc(N)nc2c1ncn2C1CC(O)C(COP(=O)(O)OP(=O)(O)OP(=O)(O)O)O1",
  "CCCCCCCCCCCCCCCC(=O)C(CO)NC(=O)CCCCCCCCCCCCC>>CCCCCCCCCCCCCC(=O)SCCNC(=O)CCNC(=O)C(O)C(C)(C)COP(=O)(O)OP(=O)(O)OCC1OC(n2cnc3c(N)ncnc32)C(O)C1OP(=O)(O)O.CCCCCCCCCCCCCCCC(=O)C(N)CO",
  "CC1CCC2C(C(=O)O)=COC(OC3OC(CO)C(O)C(O)C3O)C12>>CC1C(O)CC2C(C(=O)O)=COC(OC3OC(CO)C(O)C(O)C3O)C21",
  "COC(=O)C1C(C)OC2(C)CC(=O)C3OC12OC(C(C)C=C(C)C=CC(O)=C1C(=O)CNC1=O)C3C>>CC(C=CC(O)=C1C(=O)CNC1=O)=CC(C)C1OC23OC(C(=O)CC2(C)OC(C)C3C(=O)O)C1C",
  "O=c1cc(O)cc2oc(-c3cc(O)c(O)c(O)c3)c(OC3OC(CO)C(O)C(O)C3O)cc1-2>>O=c1cc(O)cc2oc(-c3cc(O)c(O)c(O)c3)c(O)cc1-2",
  "CC(=O)OC1OC(C2OC2(C)C)CC1C1CC=C2C1(C)CCC1C2(C)C(O)CC2C(C)(C)C(=O)CC(O)C21C>>CC(=O)O.CC(=O)OC1OC(C2OC2(C)C)CC1C1CC=C2C1(C)CCC1C3(C)C=CC(=O)C(C)(C)C3CC(O)C21C",
  "N=CNC(CCC(=O)O)C(=O)O>>O=CNC(CCC(=O)O)C(=O)O",
  "C=CCC(S)=NOS(=O)(=O)O>>C=CCC#N.S",
  "C#CCC=O>>C#CCC(=O)O",
  "COC(=O)C1=C(C)C2(C)CC3(OC2=C(C)C1=O)C(C)CCC1C(C)(C)OC(=O)CCC13C>>CC1=C2OC3(CC2(C)C(C)=C(C(=O)O)C1=O)C(C)CCC1C(C)(C)OC(=O)CCC13C",
  "COc1cc(C2Oc3c(OC)cc(CCCO)cc3C2CO)ccc1O>>COc1cc(CC(CO)c2cc(CCCO)cc(OC)c2O)ccc1O",
  "CC(CO)CCNc1ncnc2nc[nH]c12>>CC(=CCNc1ncnc2[nH]cnc12)CO",
  "CCCCCCCCCCCCCCCC(=O)OC(CO)CO>>CCCCCCCCCCCCCCCC(=O)O.OCC(O)CO",
  "NCC(=O)CCC(=O)O>>O=CC(=O)CCC(=O)O",
  "CC1Cc2c(Cl)cc(C(=O)NC(Cc3ccccc3)C(=O)O)c(O)c2C(=O)O1>>CC1Cc2c(Cl)cc(C(=O)O)c(O)c2C(=O)O1.NC(Cc1ccccc1)C(=O)O",
  "C=C(C)C1CC=C2CCCC(C)C2(C)C1>>C=C(C)C1CC=C2CC(O)CC(C)C2(C)C1",
  "O=C(O)CC(=O)C(O)C(O)CO>>O=C(O)CC(O)C(O)C(O)CO",
  "C=C(N)C(=O)O>>NC(CS(=O)(=O)O)C(=O)O",
  "CC(C)(COP(=O)(O)O)C(O)C(=O)NCCC(=O)NCCSS(=O)(=O)O>>CC(C)(CO)C(O)C(=O)NCCC(=O)NCCSS(=O)(=O)O",
  "O=C(C=CC=C(O)C(=O)O)Oc1ccccc1O>>O=C(O)C=CC=C(O)C(=O)O.Oc1ccccc1O",
  "CCc1ccc(O)c(O)c1>>C=Cc1ccc(O)c(O)c1",
  "O=C1OCC(O)C(O)C1O>>OC1COC(O)C(O)C1O",
  "O=C(O)CC=CC(=O)C(=O)O>>NC(=CC=CC(=O)O)C(=O)O",
  "CN(C)c1cc(NC(=O)CNC(C)(C)C)c(O)c2c1CC1CC3C(N(C)C)C(O)=C(C(N)=O)C(=O)C3(O)C(=O)C1(O)C2=O>>CN(C)c1cc(NC(=O)CNC(C)(C)C)c(O)c2c1CC1CC3C(N(C)C)C(O)=C(C(N)=O)C(=O)C3(O)C(O)=C1C2=O",
  "NC(CC1CCC(O)C2OC12)C(=O)O>>NC(CC1CCC(=O)C2OC12)C(=O)O",
  "CC1=C(CO)C(=O)OC(C(C)C2(O)CCC3C4C5OC5C5(O)CC=CC(=O)C5(C)C4CCC32C)C1>>CC1=C(COC2OC(CO)C(O)C(O)C2O)C(=O)OC(C(C)C2(O)CCC3C4C5OC5C5(O)CC=CC(=O)C5(C)C4CCC32C)C1",
  "C[N+](C)(C)CCOS(=O)(=O)O>>C[N+](C)(C)CCO",
  "Cc1cn(C2CC(O)C(COP(=O)(O)OP(=O)(O)OC3OC(C)C(O)C(O)C3O)O2)c(=O)[nH]c1=O>>Cc1cn(C2CC(O)C(COP(=O)(O)OP(=O)(O)OC3OC(C)C(=O)C(O)C3O)O2)c(=O)[nH]c1=O",
  "CCCCCCCCCCCC(=O)OC(CC(=O)O)C[N+](C)(C)C>>CCCCCCCCCCCC(=O)SCCNC(=O)CCNC(=O)C(O)C(C)(C)COP(=O)(O)OP(=O)(O)OCC1OC(n2cnc3c(N)ncnc32)C(O)C1OP(=O)(O)O.C[N+](C)(C)CC(O)CC(=O)O",
  "CC(CC(=O)O)C(=O)SCCNC(=O)CCNC(=O)C(O)C(C)(C)COP(=O)(O)OP(=O)(O)OCC1OC(n2cnc3c(N)ncnc32)C(O)C1OP(=O)(O)O>>CC(=CC(=O)O)C(=O)SCCNC(=O)CCNC(=O)C(O)C(C)(C)COP(=O)(O)OP(=O)(O)OCC1OC(n2cnc3c(N)ncnc32)C(O)C1OP(=O)(O)O",
  "COc1cc(O)c(C(=O)c2c(C)cc(O)cc2OC)c(O)c1>>COc1cc(O)c(C(=O)c2c(C)cc(O)cc2O)c(O)c1",
  "O=P(O)(O)OCC(O)C(O)c1c[nH]c2ccccc12>>O=CC(O)COP(=O)(O)O.c1ccc2[nH]ccc2c1",
  "N=C(N)NC1C(O)C(O)C(O)C(O)C1O>>N=C(N)NC1C(O)C(O)C(OP(=O)(O)O)C(O)C1O",
  "Nc1ncnc2c1ncn2C1OC(CO)C1CO>>Nc1ncnc2c1ncn2C1OC(COP(=O)(O)O)C1CO",
  "O=C(O)C=C[N+](=O)[O-]>>O=C(O)CC[N+](=O)[O-]",
  "CC(C)C(NCC1(O)OCC(O)C(O)C1O)C(=O)O>>CC(C)C(N=CC1(O)OCC(O)C(O)C1O)C(=O)O",
  "NCCCCCC(=O)NCCCCCC(=O)O>>NCCCCCC(=O)O.NCCCCCC(=O)O",
  "CC(O)(C(=O)O)C(CC(=O)O)C(=O)O>>CC(=O)C(=O)O.O=C(O)CCC(=O)O",
  "CCCCCCCCCCCCCCCC(=O)NC(Cc1ccccc1)C(=O)O>>CCCCCCCCCCCCCCCC(=O)O.NC(Cc1ccccc1)C(=O)O",
  "O=C(O)c1ccc[nH]1>>O=C(O)c1ccc(O)[nH]1",
  "NCCC(O)C(=O)O>>O=C(O)C1CCN1",
  "O=C(O)CCCC=CCC=CC=CC(O)CC=CCCCCCO>>CCCCCC=CCC(O)C=CC=CCC=CCCCC(=O)O",
  "CCCCCCCCC=CCCCCCCCC(=O)OCCCCCCCCCCCCCCCCCCCCCC(C)C>>CC(C)CCCCCCCCCCCCCCCCCCCCCO.CCCCCCCCC=CCCCCCCCC(=O)SCCNC(=O)CCNC(=O)C(O)C(C)(C)COP(=O)(O)OP(=O)(O)OCC1OC(n2cnc3c(N)ncnc32)C(O)C1OP(=O)(O)O",
  "CC(N)C(=O)CCCCCC(=O)O>>CC(C)(COP(=O)(O)OP(=O)(O)OCC1OC(n2cnc3c(N)ncnc32)C(O)C1OP(=O)(O)O)C(O)C(=O)NCCC(=O)NCCSC(=O)CCCCCC(=O)O.CC(N)C(=O)O",
  "CC12CCC3c4ccc(O)cc4CCC3C1CC(O)C2OC1OC(C(=O)O)C(O)C(OS(=O)(=O)O)C1O>>CC12CCC3c4ccc(O)cc4CCC3C1CC(O)C2OC1OC(C(=O)O)C(O)C(O)C1O",
  "CC1=C(COC2OC(CO)C(O)C(O)C2O)C(=O)OC(C(C)C2CCC3C2CCC2C4CCCCC4CCC23)C1>>CC1=C(CO)C(=O)OC(C(C)C2CCC3C2CCC2C4CCCCC4CCC23)C1",
  "CCCCCCCCC=CCCCCCCCCCCCC(=O)NC(CO)C(O)CCCCCCCCCCCCCCC>>CCCCCCCCC=CCCCCCCCCCCCC(=O)SCCNC(=O)CCNC(=O)C(O)C(C)(C)COP(=O)(O)OP(=O)(O)OCC1OC(n2cnc3c(N)ncnc32)C(O)C1OP(=O)(O)O.CCCCCCCCCCCCCCCC(O)C(N)CO",
  "O=P(O)(O)OCC(O)C(O)CO>>O=C(COP(=O)(O)O)C(O)CO",
  "CC(=O)OCCC(N)C(=O)O>>NC(CCO)C(=O)O",
  "Cc1cc2nc3c(=O)[nH]c(=O)nc-3n(CC(O)C(O)C(O)CO)c2cc1N(C)C>>Cc1cc2nc3c(=O)[nH]c(=O)nc-3n(CC(O)C(O)C(O)CO)c2cc1N",
  "CCCCCC(O)C=CC1C(=O)C=CC1CC=CCCCC(=O)O>>CCCCCC(O)C=CC1C(=O)CC(O)C1CC=CCCCC(=O)O",
  "CCCCCC=CCC=CCCCCCCCC(=O)OC(COC(=O)CCCCCCCCCCCCCCCCC)COP(=O)(O)OC1C(O)C(O)C(O)C(OP(=O)(O)O)C1O>>CCCCCC=CCC=CCCCCCCCC(=O)OC(COC(=O)CCCCCCCCCCCCCCCCC)COP(=O)(O)OC1C(O)C(O)C(O)C(O)C1O",
  "CCCCCCCc1c(Br)c(=O)c2ccccc2n1OC>>CCCCCCCc1c(Br)c(=O)c2ccccc2n1O",
  "O=P(O)(O)OC1OCC(O)C(O)C1O>>OC1COC(O)C(O)C1O",
  "C[S+](C)CCC(=O)O>>C=CC(=O)O.CSC",
  "C=C(C)C1CC=C2CC(O)CC(C)C2(C)C1>>C=C(C)C1CC=C2CCCC(C)C2(C)C1",
  "Nc1ccn(C2CC(O)C(COP(=O)(O)OP(=O)(O)OP(=O)(O)O)O2)c(=O)n1>>O=c1ccn(C2CC(O)C(COP(=O)(O)OP(=O)(O)OP(=O)(O)O)O2)c(=O)[nH]1",
  "Nc1ncnc2c1ncn2C1OC(COP(=O)(O)OC2C(CO)OC(n3ccc(=O)[nH]c3=O)C2O)C(OP(=O)(O)O)C1O>>Nc1ncnc2c1ncn2C1OC2COP(=O)(O)OC3C(COP(=O)(O)OC2C1O)OC(n1ccc(=O)[nH]c1=O)C3O",
  "CCCCCC=CC(O)C=CCCCCCCCC(=O)O>>CCCCCC=CCC=CCCCCCCCC(=O)O",
  "C=C1CC23CC1CCC2C12CC(O)C(O)C(C)(C(=O)O1)C2C3C(=O)OC>>C=C1CC23CC1CCC2C12CC(O)C(O)C(C)(C(=O)O1)C2C3C(=O)O",
  "O=C1OC2(C=Cc3ccc(O)c(O)c3)C=C(O)C1(O)OO2>>O=C(C=Cc1ccc(O)c(O)c1)C=C(O)C(=O)O",
  "CC(CCC(=O)CC(=O)SCCNC(=O)CCNC(=O)C(O)C(C)(C)COP(=O)(O)OP(=O)(O)OCC1OC(n2cnc3c(N)ncnc32)C(O)C1OP(=O)(O)O)C(=O)CCC(=O)O>>CC(CCC(=O)SCCNC(=O)CCNC(=O)C(O)C(C)(C)COP(=O)(O)OP(=O)(O)OCC1OC(n2cnc3c(N)ncnc32)C(O)C1OP(=O)(O)O)C(=O)CCC(=O)O",
  "C=CC1(C)CCC2C(=CCC3C(C)(C=O)CCCC23C)C1>>C=CC1(C)CCC2C(=CCC3C(C)(C(=O)O)CCCC23C)C1",
  "CCCCCCCCC=CCCCCCCCC(=O)OCC(O)COP(=O)(O)OCC(O)COC(=O)CCCCCCCC=CCCCCCCCC>>CCCCCCCCC=CCCCCCCCC(=O)O.CCCCCCCCC=CCCCCCCCC(=O)OCC(O)COP(=O)(O)OCC(O)CO",
  "O=C(O)C1OC(O)(CO)C(O)C1O>>O=C(O)C1OC(O)C(O)C(O)C1O",
  "CC(C)CCCC(C)C(=O)SCCNC(=O)CCNC(=O)C(O)C(C)(C)COP(=O)(O)OP(=O)(O)OCC1OC(n2cnc3c(N)ncnc32)C(O)C1OP(=O)(O)O>>CC(C)CCCC(C)C(=O)O",
  "CN(C)C=O>>CNC.O=CO",
  "C=C(C)C(C)CCC(C)C1CCC2(C)C3CCC4C(C)(C)C(O)CCC45CC35CCC12C>>CC(C)=CCCC(C)C1CCC2(C)C3CCC4C(C)(C)C(O)CCC45CC35CCC12C",
  "O=c1cc(-c2ccc(O)cc2)oc2cc(O)cc(O)c12>>COc1cc(O)c2c(=O)cc(-c3ccc(O)cc3)oc2c1",
  "CCC1CN2CCc3cc(OC)c(OC)cc3C2CC1CC1NCCc2cc(O)c(OC)cc21>>CCC1CN2CCc3cc(OC)c(OC)cc3C2CC1CC1NCCc2cc(OC)c(OC)cc21",
  "CCCCCCCCCCCCCCCCCCCCCC(=O)NCCS(=O)(=O)O>>CCCCCCCCCCCCCCCCCCCCCC(=O)O.NCCS(=O)(=O)O",
  "COC(C)(C)CC=CC(C)=CC=CC(C)=CC=CC(C)=CC=CC=C(C)C=CC=C(C)CCC=C(C)CCC=C(C)C>>CC(C)=CCCC(C)=CCCC(C)=CC=CC(C)=CC=CC=C(C)C=CC=C(C)C=CC=C(C)C=CCC(C)(C)O",
  "CC1CCC2C(C=CC(C)C2CCC(O)CC(O)CC(=O)O)C1>>CC1C=C2C=CC(C)C(CCC(O)CC(O)CC(=O)O)C2CC1.O",
  "CC(C)CC=O>>CC(C)CCO",
  "CC12CCC3C(CCC4CC(OS(=O)(=O)O)CCC43C)C1CCC2=O>>CC12CCC3C(CCC4CC(O)CCC43C)C1CCC2=O",
  "CC(=CCc1c(O)c(Cl)c(C)c(C=O)c1O)CCC=C(C)CCC1OC1(C)C>>CC(=CCc1c(O)c(Cl)c(C)c(C=O)c1O)CCC=C(C)C(O)CC1OC1(C)C",
  "Nc1c(C(=O)O)ncn1C1OC(COP(=O)(O)O)C(O)C1O>>Nc1cncn1C1OC(COP(=O)(O)O)C(O)C1O",
  "COc1cc(O)cc(C(=O)O)c1C(=O)c1c(O)cc(C)cc1O>>COc1cc(O)cc2c1C(=O)c1c(O)cc(C)cc1C2=O",
  "O=C(O)C1=NCCCC1>>NCCCCC(N)C(=O)O",
  "CCCCC(C)C(O)C(O)CC(C)CC(O)CCCCC(O)CC(O)C(C)N>>CCCCC(C)C(O)C(O)CC(C)CC(O)CCCCC(O)CC(O)C(C)=O",
  "CC12CCC3c4ccc(OC5OC(C(=O)O)C(O)C(OS(=O)(=O)O)C5O)cc4CCC3C1CCC2OS(=O)(=O)O>>CC12CCC3c4ccc(OC5OC(C(=O)O)C(O)C(O)C5O)cc4CCC3C1CCC2OS(=O)(=O)O",
  "CC(C)C(O)CCC(C)C1CCC2C3=CC=C4CC(O)CCC4(C)C3CCC21C>>CC(C)CCCC(C)C1CCC2C3=CC=C4CC(O)CCC4(C)C3CCC21C",
  "CCCCCCCCC(O)C#N>>CCCCCCCCC=O",
  "CCC(N)C(O)CC>>CCC(=O)C(O)CC",
  "CC(C)=CCCC(C)C1CCC2C3=C(CCC21C)C1(C)CCC(O)C(C)(C)C1CC3>>CC(C)=CCCC(C)C1CCC2C3=C(CCC21C)C1(C)CCC(O)C(C)(CO)C1CC3",
  "CCOc1nc2cccc(C(=O)OC3OC(C(=O)O)C(O)C(O)C3O)c2n1Cc1ccc(-c2ccccc2-c2nnn[nH]2)cc1>>CCOc1nc2cccc(C(=O)O)c2n1Cc1ccc(-c2ccccc2-c2nnn[nH]2)cc1.O=C(O)C1OC(OP(=O)(O)OP(=O)(O)OCC2OC(n3ccc(=O)[nH]c3=O)C(O)C2O)C(O)C(O)C1O",
  "CC1=CCC2C(C)=CCC(C(C)C)C2C1>>CC(C)=CCCC(C)=CCCC(C)=CCOP(=O)(O)OP(=O)(O)O",
  "CC1=CC(=O)CC(C)(C)C1(O)C=CC(C)O>>CC(=O)C=CC1(O)C(C)=CC(=O)CC1(C)C",
  "CC(C)C1=CCC2C(=C1)CCC1C(C)(C)CCCC21C>>C=C1CCC2C(C)(C)CCCC2(C)C1CCC(C)=CCOP(=O)(O)OP(=O)(O)O",
  "O=C(O)CC(=O)OCC1OC(Oc2c(-c3ccc(O)cc3)oc3cc(O)cc(O)c3c2=O)C(O)C(O)C1O>>CC(C)(COP(=O)(O)OP(=O)(O)OCC1OC(n2cnc3c(N)ncnc32)C(O)C1OP(=O)(O)O)C(O)C(=O)NCCC(=O)NCCSC(=O)CC(=O)O.O=c1c(OC2OC(CO)C(O)C(O)C2O)c(-c2ccc(O)cc2)oc2cc(O)cc(O)c12",
  "O=S(=O)(O)Oc1ccc2ccccc2c1>>Oc1ccc2ccccc2c1",
  "COc1ccc2c(c1OC)C[N+]1(C)CCc3cc4c(c(O)c3C1C2)OCO4>>COc1ccc2c(c1OC)C[N+]1(C)CCc3cc4c(c(O)c3C1C2O)OCO4",
  "CCCCCCCC(=O)OCC(COP(=O)(O)OC1C(O)C(O)C(OP(=O)(O)O)C(OP(=O)(O)O)C1O)OC(=O)CCCCCCC>>CCCCCCCC(=O)OCC(COP(=O)(O)OC1C(O)C(OP(=O)(O)O)C(OP(=O)(O)O)C(OP(=O)(O)O)C1O)OC(=O)CCCCCCC",
  "O=C(O)C(=O)C(=O)C(O)C(O)CO>>O=C(O)C(O)C(=O)C(O)C(O)CO",
  "OC1CCCC1>>O=C1CCCC1",
  "COc1ccc2c3c4n(c2c1)C(C=C(C)C)OOC(C)(C)CC4N1C(=O)C2CCCN2C(=O)C1(O)C3OCC=C(C)C>>COc1ccc2c3c4n(c2c1)C(C=C(C)C)OOC(C)(C)CC4N1C(=O)C2CCCN2C(=O)C1(O)C3O",
  "CC12CCCC(O1)c1c(cc3c(c1O)C(=O)c1c(O)cc(O)cc1C3=O)O2>>CC(=O)CCC1c2c(cc3c(c2O)C(=O)c2c(O)cc(O)cc2C3=O)OC1O",
  "CCCCCC(=O)C=CC1C(O)CC(=O)C1CCCCCCC(=O)O>>CCCCCC(O)C=CC1C(O)CC(=O)C1CCCCCCC(=O)O",
  "OCC(O)C1OC(O)C(O)C1O>>OCC(O)C1OC(O)C(O)C1O",
  "CC1=CCC(O)(C(C)C)CC1>>CC(C)=CCCC(C)=CCOP(=O)(O)OP(=O)(O)O",
  "CCCCCCCCCCCCCCCCCCCC(=O)OCC(O)CO>>CCCCCCCCCCCCCCCCCCCC(=O)O.OCC(O)CO",
  "CCCCCCCCCCCCCCCCCCCC(=O)NC(CO)C(=O)CCCCCCCCCCCCCCC>>CCCCCCCCCCCCCCCC(=O)C(N)CO.CCCCCCCCCCCCCCCCCCCC(=O)SCCNC(=O)CCNC(=O)C(O)C(C)(C)COP(=O)(O)OP(=O)(O)OCC1OC(n2cnc3c(N)ncnc32)C(O)C1OP(=O)(O)O",
  "CC1=C2CC(C(C)(C)O)CCC2(C)CCC1>>CC(C)=CCCC(C)=CCCC(C)=CCOP(=O)(O)OP(=O)(O)O",
  "CC(CO)CCCC(C)C1CCC2C3C(O)CC4=CC(=O)CCC4(C)C3CCC12C>>CC(CO)CCCC(C)C1CCC2C3C(O)C=C4CC(O)CCC4(C)C3CCC12C",
  "NC1(C(=O)O)CC1>>CCC(=O)C(=O)O",
  "C=CC(C)(C)c1[nH]c2ccc(CC=C(C)C)c(CC=C(C)C)c2c1CC1NC(=O)C(C)NC1=O>>C=CC(C)(C)c1[nH]c2ccc(CC=C(C)C)cc2c1CC1NC(=O)C(C)NC1=O",
  "CC(O)(CC=O)CC(=O)O>>CC(O)(CCO)CC(=O)O",
  "CC(O)C1CCC2C3CCC4=CC(=O)CCC4(C)C3CCC12C>>CC(=O)C1CCC2C3CCC4=CC(=O)CCC4(C)C3CCC12C",
  "O=S(=O)(O)ON=C(Cc1c[nH]c2ccccc12)SC1OC(CO)C(O)C(O)C1O>>OCC1OC(SC(Cc2c[nH]c3ccccc23)=NO)C(O)C(O)C1O",
  "CC1CCCC(=O)C1>>CC1CCCC(N)C1",
  "CCC=CCC=CCC=CCC=CCC=CCC=CCCC(=O)OC(COC(=O)CCCCCCCCCCCCCCC)COP(=O)(O)OCC[N+](C)(C)C>>CCC=CCC=CCC=CCC=CCC=CCC=CCCC(=O)SCCNC(=O)CCNC(=O)C(O)C(C)(C)COP(=O)(O)OP(=O)(O)OCC1OC(n2cnc3c(N)ncnc32)C(O)C1OP(=O)(O)O.CCCCCCCCCCCCCCCC(=O)OCC(O)COP(=O)(O)OCC[N+](C)(C)C",
  "CCCCCC=CCC1OC1C(O)C=CCC=CCCCC(=O)O>>CCCCCC=CCC(O)C(O)C(O)C=CCC=CCCCC(=O)O",
  "CC(=CCNc1ncnc2c1ncn2C1OC(COP(=O)(O)OP(=O)(O)OP(=O)(O)O)C(O)C1O)CO>>CC(C)=CCNc1ncnc2c1ncn2C1OC(COP(=O)(O)OP(=O)(O)OP(=O)(O)O)C(O)C1O",
  "O=C(C(=O)c1ccccc1)c1ccccc1>>O=C(c1ccccc1)C(O)c1ccccc1",
  "O=C1CC(COP(=O)(O)O)C(O)C(O)C1O>>O=C1CC(CO)C(O)C(O)C1O",
  "CC12CCC3C(CCC4CC(=O)CC(O)C43C)C1CCC2=O>>CC12CCC3C(CCC4CC(=O)C=CC43C)C1CCC2=O",
  "CC1=CC(O)C2(C)CCC3(C)CCC(C(C)C)=C3C2CC1>>CC(C)C1=C2C3CCC(CO)=CC(O)C3(C)CCC2(C)CC1",
  "CC12CC(=O)C(CC(=O)O1)C2(C)C>>CC12CC(=O)C(CC1=O)C2(C)C",
  "NC(=O)C1=CN(C2OC(COP(=O)(O)OP(=O)(O)OCC3OC(n4cnc5c(N)ncnc54)C(OP(=O)(O)O)C3O)C(O)C2O)C(O)CC1>>O=P(O)(O)O",
  "CCC(O)CC(=O)SCCNC(=O)CCNC(=O)C(O)C(C)(C)COP(=O)(O)OP(=O)(O)OCC1OC(n2cnc3c(N)ncnc32)C(O)C1OP(=O)(O)O>>CCC(O)CC(=O)O",
  "NCCCC(=O)C(=O)O>>NCCCC(N)C(=O)O",
  "C[N+]([O-])=NCOC1OC(CO)C(O)C(O)C1O>>C[N+]([O-])=NCO",
  "N=C(N)NCCCC(=O)C(=O)O>>N=C(N)NCCCC(N)C(=O)O",
  "COc1cc2c(c(O)c1O)C(=O)CC(c1ccc(O)cc1)O2>>COc1cc(O)c2c(c1)OC(c1ccc(O)cc1)CC2=O",
  "CCCCCC(C=CC=CCCCCCCCC(=O)O)OO>>CCCCC=COC=CC=CCCCCCCCC(=O)O",
  "O=C(O)c1ccc(O)cc1>>CC(C)(COP(=O)(O)OP(=O)(O)OCC1OC(n2cnc3c(N)ncnc32)C(O)C1OP(=O)(O)O)C(O)C(=O)NCCC(=O)NCCSC(=O)c1ccc(O)cc1",
  "O=C1Cc2ccccc2N1>>O=C1Nc2ccccc2C1O",
  "CSCCCCC(N)C(=O)O>>CSCCCCC(NO)C(=O)O",
  "CCCCCCC=CCCCCCCCC(=O)OC(CCCCCCCCC)CCCCCCCC(=O)O>>CCCCCCC=CCCCCCCCC(=O)O.CCCCCCCCCC(O)CCCCCCCC(=O)O",
  "N=C(N)NC1C(O)C(O)C(OP(=O)(O)O)C(O)C1O>>N=C(N)NC1C(O)C(O)C(O)C(O)C1O",
  "Nc1nc2c([nH]c(=O)n2C2CC(O)C(COP(=O)(O)O)O2)c(=O)[nH]1>>Nc1nc2c([nH]c(=O)n2C2CC(O)C(COP(=O)(O)OP(=O)(O)O)O2)c(=O)[nH]1",
  "CC(C)C1=C2C3CCC(CO)=CC(O)C3(C)CCC2(C)CC1>>CC(C)C1=C2C3CC(O)C(CO)=CC(O)C3(C)CCC2(C)CC1",
  "CC(=O)CC1(O)Cc2cc3cc(O)cc(O)c3c(O)c2C(=O)C1O>>CC(=O)CC1(O)Cc2cc3cc(O)cc(O)c3c(O)c2C(=O)C1(O)C(=O)O",
  "CNC(=N)NCCCC(=O)C(=O)O>>CNC(=N)NCCCC(N)C(=O)O",
  "N=C(NCCCC(N)C(=O)O)NC(CC(=O)O)C(=O)O>>NC(=O)NCCCC(N)C(=O)O.NC(CC(=O)O)C(=O)O",
  "O=C1OC(COP(=O)(O)O)C(O)C(O)C1O>>O=P(O)(O)OCC1OC(O)C(O)C(O)C1O",
  "CC(=O)OC1C(=O)C2(C)C(O)CC3OCC3(OC(C)=O)C2C(OC(=O)c2ccccc2)C2(O)CC(OC(=O)C(O)C(N)c3ccccc3)C(C)=C1C2(C)C>>CC(=O)OC1C(=O)C2(C)C(O)CC3OCC3(OC(C)=O)C2C(OC(=O)c2ccccc2)C2(O)CC(OC(=O)CC(N)c3ccccc3)C(C)=C1C2(C)C",
  "CCCCCCCCCCC(C(=O)O)C(O)(CC(=O)O)C(=O)O>>CCCCCCCCCCCC(=O)SCCNC(=O)CCNC(=O)C(O)C(C)(C)COP(=O)(O)OP(=O)(O)OCC1OC(n2cnc3c(N)ncnc32)C(O)C1OP(=O)(O)O.O=C(O)CC(=O)C(=O)O",
  "CCCCCC=CCC=CCC=CCC=CCCCC(=O)OCC(COP(=O)(O)OCC[N+](C)(C)C)OC(=O)CCCC=CCC=CCC=CCC=CCCCCC>>CCCCCC=CCC=CCC=CCC=CCCCC(=O)O.CCCCCC=CCC=CCC=CCC=CCCCC(=O)OCC(O)COP(=O)(O)OCC[N+](C)(C)C",
  "CC(=O)OC1C(=O)C2(C)C(O)CC3OCC3(OC(C)=O)C2C(OC(=O)c2ccccc2)C2(O)CC(OC(=O)C(O)C(NC(=O)c3ccccc3)c3ccccc3)C(C)=C1C2(C)C>>CC(=O)OC1C(=O)C2(C)C(O)CC3OCC3(OC(C)=O)C2C(OC(=O)c2ccccc2)C2(O)CC(OC(=O)C(O)C(N)c3ccccc3)C(C)=C1C2(C)C.CC(C)(COP(=O)(O)OP(=O)(O)OCC1OC(n2cnc3c(N)ncnc32)C(O)C1OP(=O)(O)O)C(O)C(=O)NCCC(=O)NCCSC(=O)c1ccccc1",
  "OC1c2ccccc2-c2ccccc21>>O=C1c2ccccc2-c2ccccc21",
  "CCCCO>>CCCCOC(C)=O",
  "OCC1OC(OCC2(O)OC(CO)C(O)C2O)C(O)C(O)C1O>>OCC1OC(OC2(CO)OC(CO)C(O)C2O)C(O)C(O)C1O",
  "CCCOC(=O)CC>>CCCC(=O)CC",
  "CCCCCCCCC(O)CCCCCCC>>CCCCCCCCCCCCCCCC",
  "CC(C)C(C)C(=O)C(=O)O>>CC(C)CC(=O)C(=O)O",
  "CC(N)C(=O)NC(CCC(=O)O)C(=O)O>>CC(N)C(=O)NC(CCC(=O)O)C(=O)O",
  "N#CC(O)c1ccoc1>>O=Cc1ccoc1",
  "C=CCC(=NOS(=O)(=O)O)SC1OC(CO)C(O)C(O)C1O>>C=CCC(S)=NOS(=O)(=O)O.OCC1OC(O)C(O)C(O)C1O",
  "CC1CCCC2(C)CCC(C(C)(C)O)CC12O>>CC(C)=CCCC(C)=CCCC(C)=CCOP(=O)(O)OP(=O)(O)O.O",
  "CCCCCCCCC=CCCCCCCCC(=O)OCC(COP(=O)(O)OP(=O)(O)O)OC(=O)CCCCCCCC=CCCCCCCCC>>CCCCCCCCC=CCCCCCCCC(=O)OCC(COP(=O)(O)O)OC(=O)CCCCCCCC=CCCCCCCCC",
  "NCCc1ccc(O)c(OS(=O)(=O)O)c1>>NCCc1ccc(O)c(O)c1",
  "CC(C=CC=C(C)C=CC=C(C)C(=O)O)=CC=CC=C(C)C=CC=C(C)C=CC1=C(C)CCCC1(C)C>>CC(C=O)=CC=CC(C)=CC=CC(C)=CC=CC=C(C)C=CC=C(C)C=CC1=C(C)CCCC1(C)C",
  "CC(C)CN>>CC(C)CNO",
  "CCCCCCCCCCCCCC=CC(O)C(COP(=O)(O)O)NC(=O)CCCCCCCCCCCCCCC>>CCCCCCCCCCCCCC=CC(O)C(CO)NC(=O)CCCCCCCCCCCCCCC",
  "CC(C)=CCCC(C)C1C=CC(C)=CC1>>CC(C)=CCCC(C)=CCCC(C)=CCOP(=O)(O)OP(=O)(O)O",
  "O=C(O)c1cccc(C(=O)O)c1>>CC(C)(COP(=O)(O)OP(=O)(O)OCC1OC(n2cnc3c(N)ncnc32)C(O)C1OP(=O)(O)O)C(O)C(=O)NCCC(=O)NCCSC(=O)c1cccc(C(=O)O)c1",
  "NC(=O)CCCCC1SCC2NC(=O)NC21>>O=C(O)CCCCC1SCC2NC(=O)NC21",
  "O=C1CC(c2ccccc2)Oc2cc(O)cc(O)c21>>O=C1CC(O)(c2ccccc2)Oc2cc(O)cc(O)c21",
  "CC(N)P(=O)(O)O>>CC(=O)NC(C)P(=O)(O)O",
  "CCCCCCCCCCCCCCCC(=O)OC(COC(=O)CCCCCCCCCCCCC)COP(=O)(O)OCC(O)CO>>CCCCCCCCCCCCCC(=O)OCC(O)COP(=O)(O)OCC(O)CO.CCCCCCCCCCCCCCCC(=O)SCCNC(=O)CCNC(=O)C(O)C(C)(C)COP(=O)(O)OP(=O)(O)OCC1OC(n2cnc3c(N)ncnc32)C(O)C1OP(=O)(O)O",
  "O=C(O)CC=CCC(=O)C(=O)O>>O=C(O)CCC(O)CC(=O)C(=O)O",
  "CC1OC(O)C(O)C1O>>CC1OC(OP(=O)(O)O)C(O)C1O",
  "COc1cc2c(c3c[n+](C)c4c5cc6c(cc5ccc4c13)OCO6)OCO2>>COc1cc2c(c3c1-c1ccc4cc5c(cc4c1N(C)C3)OCO5)OCO2",
  "O=C1C(=O)c2cccc3cccc1c23>>OC1c2cccc3cccc(c23)C1O",
  "CCC(O)C(=O)O>>CCC(=O)C(=O)O",
  "O=C(C=Cc1ccc(O)cc1)OC1OC(CO)C(O)C(O)C1O>>O=C(O)C=Cc1ccc(O)cc1",
  "CCCCCCCCCCCCCCCCOCC(O)COP(=O)(O)OCC[N+](C)(C)C>>CCCCCCCCCCCCCCCCOCC(COP(=O)(O)OCC[N+](C)(C)C)OC(C)=O",
  "NC(CC(O)C(O)C(=O)COP(=O)(O)O)C(=O)O>>NC(CC=O)C(=O)O.O=C(CO)COP(=O)(O)O",
  "O=C(O)C1=CC=CC2=Nc3ccccc3NC12>>O=C(O)C1C=CCC2=C1Nc1ccccc1N2",
  "CCC=CCCOC(C)=O>>CCC=CCCO",
  "C=CC(=C)CC(=O)C=C(C)C>>C=CC(=C)CC(O)C=C(C)C",
  "COc1cccc(CC=C(C)CCC=C(C)CCC=C(C)CCC=C(C)CCC=C(C)CCC=C(C)C)c1O>>COc1cc(O)cc(CC=C(C)CCC=C(C)CCC=C(C)CCC=C(C)CCC=C(C)CCC=C(C)C)c1O",
  "CCCCCC(C=CC1C2CC(OO2)C1CC=CCCCC(=O)OC(CO)COP(=O)(O)OCC[N+](C)(C)C)OO>>CCCCCC=CCC=CCC=CCC=CCCCC(=O)OC(CO)COP(=O)(O)OCC[N+](C)(C)C.O=O",
  "O=C(O)CCCCCCCCCCCCCCO>>CC(C)(COP(=O)(O)OP(=O)(O)OCC1OC(n2cnc3c(N)ncnc32)C(O)C1OP(=O)(O)O)C(O)C(=O)NCCC(=O)NCCSC(=O)CCCCCCCCCCCCCCO",
  "CC1=C2CC3(C)CCC(C(C)C)=C3CCC(C)C2CC1>>CC(C)=CCCC(C)=CCCC(C)=CCCC(C)=CCOP(=O)(O)OP(=O)(O)O",
  "CCCCCOC(C)=O>>CCCCCC(C)=O",
  "O=C(O)Cc1c(O)[nH]c2ccccc12>>O=C(O)Cc1c[nH]c2ccccc12",
  "CC(C)(C)C(C)(O)C#N>>CC(=O)C(C)(C)C",
  "OCC1OC(O)CC(O)C1O>>O=P(O)(O)OCC1OC(O)CC(O)C1O",
  "CC1OC(OC2C(CO)OC(OC3C(CO)OC(O)C(O)C3O)C(O)C2O)C(O)C(O)C1NC1C=C(CO)C(O)C(O)C1O>>CC1OC(OC2C(CO)OC(OC3C(CO)OC(O)C(O)C3O)C(O)C2O)C(O)C(O)C1NC1C=C(COP(=O)(O)O)C(O)C(O)C1O",
  "CCCCCCCC(=O)OC(CC(=O)O)C[N+](C)(C)C>>CCCCCCCC(=O)SCCNC(=O)CCNC(=O)C(O)C(C)(C)COP(=O)(O)OP(=O)(O)OCC1OC(n2cnc3c(N)ncnc32)C(O)C1OP(=O)(O)O.C[N+](C)(C)CC(O)CC(=O)O",
  "CCCCCCCCCCCCCCCCCCCC(=O)OCC(COP(=O)(O)OCC[N+](C)(C)C)OC(=O)CCCCCCCCCCCCCCC>>CCCCCCCCCCCCCCCC(=O)SCCNC(=O)CCNC(=O)C(O)C(C)(C)COP(=O)(O)OP(=O)(O)OCC1OC(n2cnc3c(N)ncnc32)C(O)C1OP(=O)(O)O.CCCCCCCCCCCCCCCCCCCC(=O)OCC(O)COP(=O)(O)OCC[N+](C)(C)C",
  "CCCCCCCCC=CCCCCCCCC(=O)NCCOP(=O)(O)OCC(O)CO>>CCCCCCCCC=CCCCCCCCC(=O)NCCO.O=P(O)(O)OCC(O)CO",
  "O=C(O)C(O)=CC=CC(=O)c1ccccc1>>O=C(O)C(=O)CCCC(=O)c1ccccc1",
  "NC(C(=O)O)C(O)C(O)C(O)COP(=O)(O)O>>O=C(O)C(=O)CC(O)C(O)COP(=O)(O)O",
  "NC(C=CC(=O)O)=CC(=O)C(=O)O>>Nc1ccc(O)c(C(=O)O)c1",
  "C=C1C(=O)C(C)=CC(C(C)=O)=C1O>>CC(=O)c1cc(C)c(O)c(CO)c1O",
  "CC(CCC(OC1OC(COC2OC(CO)C(O)C(O)C2O)C(O)C(O)C1O)C(C)(C)O)C1CCC2(C)C3CC=C4C(CCC(O)C4(C)C)C3(C)C(O)CC12C>>CC(CCC(OC1OC(COC2OC(CO)C(O)C(O)C2O)C(O)C(O)C1O)C(C)(C)O)C1CCC2(C)C3CC=C4C(CCC(OC5OC(CO)C(O)C(O)C5O)C4(C)C)C3(C)C(O)CC12C",
  "CC(C)CCCCCCCCCCCCCCCCCCCCCCCO>>CC(C)CCCCCCCCCCCCCCCCCCCCCCC(=O)SCCNC(=O)CCNC(=O)C(O)C(C)(C)COP(=O)(O)OP(=O)(O)OCC1OC(n2cnc3c(N)ncnc32)C(O)C1OP(=O)(O)O",
  "CCCCCCCCCCCCCCCCCCCCCC(=O)NC(CO)C(=O)CCCCCCCCCCCCCCC>>CCCCCCCCCCCCCCCC(=O)C(N)CO.CCCCCCCCCCCCCCCCCCCCCC(=O)SCCNC(=O)CCNC(=O)C(O)C(C)(C)COP(=O)(O)OP(=O)(O)OCC1OC(n2cnc3c(N)ncnc32)C(O)C1OP(=O)(O)O",
  "CC(C=CC=C(C)C=CC=C(C)CCCC(C)(C)O)=CC=CC=C(C)C=CC=C(C)CCC=C(C)CCCC(C)(C)O>>CC(C)=CCCC(C)=CCCC(C)=CC=CC(C)=CC=CC=C(C)C=CC=C(C)C=CC=C(C)CCCC(C)(C)O",
  "CCC=CCC(O)C=CC1C(O)CC(=O)C1CC=CCCCC(=O)O>>CCC=CCC(O)C=CC1C2CC(OO2)C1CC=CCCCC(=O)O",
  "CCC12C=CCN3CCC4(c5ccc(OC)cc5NC4C(O)(C(=O)OC)C1)C32>>CCC12C=CCN3CCC4(c5ccc(OC)cc5N(C)C4C(O)(C(=O)OC)C1)C32",
  "C=CC1=C(C)C(=Cc2[nH]c(C=C3N=C(C=C4NC(=O)C(C)=C4CCC(=O)O)C(CCC(=O)O)=C3C)c(C)c2C=C)NC1=O>>C=CC1=C(C)C(=Cc2[nH]c(Cc3[nH]c(C=C4NC(=O)C(C)=C4CCC(=O)O)c(CCC(=O)O)c3C)c(C)c2C=C)NC1=O",
  "Nc1ccc(O)c(C(=O)O)c1>>NC(C=CC(=O)O)=CC(=O)C(=O)O",
  "CCCCCC(=O)c1c(O)c(Cl)c(OC)c(Cl)c1O>>CCCCCC(=O)c1c(O)c(Cl)c(O)c(Cl)c1O",
  "CCC=CCC=CCC(=O)C=CC=CCC=CCC=CCCC(=O)O>>CCC=CCC=CCC(O)C=CC=CCC=CCC=CCCC(=O)O",
  "CC(=CCCC(C)C1CCC2(C)C3=C(CCC12C)C1(C)CCC(=O)C(C)(C)C1CC3=O)C(=O)O>>CC(=CC(O)CC(C)C1CCC2(C)C3=C(CCC12C)C1(C)CCC(=O)C(C)(C)C1CC3=O)C(=O)O",
  "Nc1ncnc2c1ncn2C1OC(COP(=O)(O)OP(=O)(O)O)C(O)C1O>>Nc1ncnc2c1ncn2C1OC(COP(=O)(O)OP(=O)(O)OP(=O)(O)OCC2OC(n3cnc4c(N)ncnc43)C(O)C2O)C(O)C1O",
  "CC1CCC2C(C)C3C(CC4C5CC=C6CC(OC7OC(CO)C(O)C(O)C7O)CCC6(C)C5CCC43C)N2C1>>CC1CCC2C(C)C3C(CC4C5CC=C6CC(O)CCC6(C)C5CCC43C)N2C1",
  "NCCCC(N)CC(=O)NC1C(N=C2NC(C(=O)O)C(C(O)CN)N2)OC(CO)C(OC(N)=O)C1O>>NCCCC(N)CC(=O)NC1C(N=C2NC3C(=O)NCC(O)C3N2)OC(CO)C(OC(N)=O)C1O",
  "CCCCCCCCCCCCCCCCCCCC(=O)OP(=O)(O)OCC1OC(n2cnc3c(N)ncnc32)C(O)C1O>>CCCCCCCCCCCCCCCCCCCC(=O)O",
  "NC(CC(C=O)=CC=C(O)C(=O)O)C(=O)O>>NC(Cc1ccc(O)c(O)c1)C(=O)O",
  "C[N+](C)(C)CCO>>CC(=O)OCC[N+](C)(C)C",
  "CC12CCC3C(CC=C4CC(OC5OC(C(=O)O)C(O)C(O)C5O)CCC43C)C1CCC2=O>>CC12CCC3C(CC=C4CC(OC5OC(C(=O)O)C(O)C(OS(=O)(=O)O)C5O)CCC43C)C1CCC2=O",
  "CC(C=CC(O)=C1C(=O)CNC1=O)=CC(C)C1OC23OC(C(=O)CC2(C)OC(C)C3C(=O)O)C1C>>COC(=O)C1C(C)OC2(C)CC(=O)C3OC12OC(C(C)C=C(C)C=CC(O)=C1C(=O)CNC1=O)C3C",
  "C=CC(=C)CCC=C(C)CCC=C(C)CCC=C(C)CCC=C(C)C>>CC(C)=CCCC(C)=CCCC(C)=CCCC(C)=CCCC(C)=CCOP(=O)(O)OP(=O)(O)O",
  "CC1=CC=CC(O)C1(O)C(=O)O>>Cc1cccc(O)c1O",
  "O=C(O)CCCCC1SCC2NC(=O)NC21>>CC(C)(COP(=O)(O)OP(=O)(O)OCC1OC(n2cnc3c(N)ncnc32)C(O)C1OP(=O)(O)O)C(O)C(=O)NCCC(=O)NCCSC(=O)CCCCC1SCC2NC(=O)NC21",
  "Nc1cnn(C(=O)C(O)=CC=CC(=O)O)c(=O)c1Cl>>Nc1cnn(-c2cccc(O)c2O)c(=O)c1Cl",
  "O=C(O)C(=O)CC(O)C(=O)O>>NC(CC(O)C(=O)O)C(=O)O",
  "CC1C=CC2=CCCCC2C1CCC(O)CC(O)CC(=O)O>>CC1C=CC2=CCCC(O)C2C1CCC(O)CC(O)CC(=O)O",
  "O=C(O)c1cccc([N+](=O)[O-])c1>>O=Cc1cccc([N+](=O)[O-])c1",
  "CCCCCCCCC(=O)CCCCCCCCC(=O)O>>CCCCCCCCC(O)CCCCCCCCC(=O)O",
  "O=C(O)CCCO>>CC(C)(COP(=O)(O)OP(=O)(O)OCC1OC(n2cnc3c(N)ncnc32)C(O)C1OP(=O)(O)O)C(O)C(=O)NCCC(=O)NCCSC(=O)CCCO",
  "CCCCCC=CCC=CCC=CCC=CCCCC(=O)OC(COC(=O)CCCCCCCCCCCCC)COP(=O)(O)OCC[N+](C)(C)C>>CCCCCC=CCC=CCC=CCC=CCCCC(=O)OC(CO)COP(=O)(O)OCC[N+](C)(C)C.CCCCCCCCCCCCCC(=O)O",
  "CC(C)=CCCC(C)=CCc1c(O)c(O)cc2ccc(=O)oc12>>CC(C)=CCCC(C)=CCOP(=O)(O)OP(=O)(O)O.O=c1ccc2cc(O)c(O)cc2o1",
  "CCCCCCCCCCCCCCCC(=O)C(N)CO>>CCCCCCCCCCCCCCCC(=O)SCCNC(=O)CCNC(=O)C(O)C(C)(C)COP(=O)(O)OP(=O)(O)OCC1OC(n2cnc3c(N)ncnc32)C(O)C1OP(=O)(O)O.NC(CO)C(=O)O",
  "Nc1ncnc2c1ncn2C1OC(CO)CC1O>>O=c1[nH]cnc2c1ncn2C1OC(CO)CC1O",
  "CCCCCC(=O)OCC(C)CC>>CCC(C)CO.CCCCCC(=O)SCCNC(=O)CCNC(=O)C(O)C(C)(C)COP(=O)(O)OP(=O)(O)OCC1OC(n2cnc3c(N)ncnc32)C(O)C1OP(=O)(O)O",
  "CC1C=C2C=CC(C)C(CCC(O)CC(O)CC(=O)O)C2C(O)C1>>CC1C=C2C=CC(C)C(CCC(O)CC(O)CC(=O)O)C2CC1",
  "CC12CCC3C(C(O)CC4CC(O)CCC43C)C1CCC2=O>>CC12CCC3C(CCC4CC(O)CCC43C)C1CCC2=O",
  "Nc1ccc(C(=O)O)cc1>>Nc1ccc(O)cc1.O=C=O",
  "CC(Nc1ccc(CC(O)C(O)C(O)COC2OC(COP(=O)(O)OC(CCC(=O)O)C(=O)O)C(O)C2O)cc1)C1Nc2c(nc(N)[nH]c2=O)NC1C>>CC(Nc1ccc(CC(O)C(O)C(O)COC2OC(COP(=O)(O)OC(CCC(=O)O)C(=O)O)C(O)C2O)cc1)C1=Nc2c(nc(N)[nH]c2=O)NC1C",
  "CCCCCC=CCC=CCCCCCCCC(=O)OC(COC(=O)CCCCCCCC=CCCCCCCCC)COP(=O)(O)OCC[N+](C)(C)C>>CCCCCC=CCC=CCCCCCCCC(=O)SCCNC(=O)CCNC(=O)C(O)C(C)(C)COP(=O)(O)OP(=O)(O)OCC1OC(n2cnc3c(N)ncnc32)C(O)C1OP(=O)(O)O.CCCCCCCCC=CCCCCCCCC(=O)OCC(O)COP(=O)(O)OCC[N+](C)(C)C",
  "CC(=O)NC1C(OP(=O)(O)OP(=O)(O)OCC2OC(n3ccc(=O)[nH]c3=O)C(O)C2O)OC(C(=O)O)C(O)C1N>>CC(=O)NC1C(OP(=O)(O)OP(=O)(O)OCC2OC(n3ccc(=O)[nH]c3=O)C(O)C2O)OC(C(=O)O)C(O)C1NC(C)=O",
  "O=C(O)C=CC(=CC(=O)C(=O)O)[N+](=O)[O-]>>O=C(O)c1cc([N+](=O)[O-])ccc1O",
  "Nc1ncnc2c1ncn2C1OC(COP(=O)(O)O)C(OC(=O)C2CCCN2)C1O>>O=C(O)C1CCCN1",
  "NC(=O)NC1NC(=O)NC1=O>>NC(=O)NC1=NC(=O)NC1(O)C(=O)O",
  "COc1cc(CCN(C)C)cc(OC)c1O>>CNCCc1cc(OC)c(O)c(OC)c1",
  "CC(=O)OCC=C(C)CCC=C(C)C>>CC(C)=CCCC(C)=CCO",
  "CC12CCC3C(CCC4CC(=O)CCC43C)C1CCC2=O>>CC12CCC3C(CCC4CC(=O)CCC43C)C1CCC2O",
  "O=C(O)c1cccnc1>>CC(C)(COP(=O)(O)OP(=O)(O)OCC1OC(n2cnc3c(N)ncnc32)C(O)C1OP(=O)(O)O)C(O)C(=O)NCCC(=O)NCCSC(=O)c1cccnc1",
  "CC(O)CCCCCCCCCCCC(=O)O>>CCCCCCCCCCCCCC(=O)O",
  "C=C(OP(=O)(O)OCC(O)C(O)C(O)Cn1c2nc(=O)[nH]c(=O)c-2cc2ccc(O)cc21)C(=O)O>>CC(OP(=O)(O)OCC(O)C(O)C(O)Cn1c2nc(=O)[nH]c(=O)c-2cc2ccc(O)cc21)C(=O)O",
  "NC1CC(N)C(O)C(O)C1O>>NC1CC(N)C(OC2OC(CO)C(O)C(O)C2O)C(O)C1O",
  "O=[N+]([O-])OCC(O)CO[N+](=O)[O-]>>O=N[O-].O=[N+]([O-])OCC(O)CO",
  "C1=NCCCC1>>NCCCCC=O",
  "O=C(C=Cc1ccc(O)c(O)c1)OC1CC(C(=O)O)=CC(O)C1O>>O=C(C=Cc1ccc(O)cc1)OC1CC(C(=O)O)=CC(O)C1O",
  "CCc1ccc(CO)cc1>>CCc1ccc(C=O)cc1",
  "Nc1nc2ncc(CNc3ccc(C(=O)NC(CCC(=O)O)C(=O)O)cc3)nc2c(=O)[nH]1>>Nc1nc2c(c(=O)[nH]1)N=C(CNc1ccc(C(=O)NC(CCC(=O)O)C(=O)O)cc1)CN2",
  "CC1(C)C2CC3OC3(C)C1C2>>CC1=CCC2CC1C2(C)C",
  "CCCCCCCCC=CCCCCCCCC(=O)OC(COC(=O)CCCCCCCCCCCCC)COP(=O)(O)OCCN>>CCCCCCCCC=CCCCCCCCC(=O)SCCNC(=O)CCNC(=O)C(O)C(C)(C)COP(=O)(O)OP(=O)(O)OCC1OC(n2cnc3c(N)ncnc32)C(O)C1OP(=O)(O)O.CCCCCCCCCCCCCC(=O)OCC(O)COP(=O)(O)OCCN",
  "CC(=O)CC1(O)Cc2cc3cc(O)cc(O)c3c(O)c2C(=O)C1(O)C(=O)O>>CC(=O)CC1(O)Cc2cc3cc(O)cc(O)c3c(O)c2C(=O)C1O",
  "COc1cc(-c2cc(=O)c3c(O)cc(O)cc3o2)cc(OC)c1OC>>COc1cc(-c2cc(=O)c3c(O)cc(O)cc3o2)cc(OC)c1O",
  "COc1ccc2c(c1OC)C(=O)OC2C1c2c(cc3c(c2OC)OCO3)CCN1C>>COc1ccc2c(c1OC)C(O)OC2C1c2c(cc3c(c2OC)OCO3)CCN1C",
  "CCCCCC=CCC=CCCCCCCCC(=O)O>>CCCCCC=CCC=CCCCCCCCC(=O)SCCNC(=O)CCNC(=O)C(O)C(C)(C)COP(=O)(O)OP(=O)(O)OCC1OC(n2cnc3c(N)ncnc32)C(O)C1OP(=O)(O)O",
  "CCCCCCCC(=O)OCC(COC1OC(CO)C(O)C(O)C1O)OC(=O)CCCCCCC>>CCCCCCCC(=O)O.CCCCCCCC(=O)OC(CO)COC1OC(CO)C(O)C(O)C1O",
  "CCCCCCCCCCCCCCCCCC(=O)O>>CCCCCCCCCCCCCCCCCC(=O)SCCNC(=O)CCNC(=O)C(O)C(C)(C)COP(=O)(O)OP(=O)(O)OCC1OC(n2cnc3c(N)ncnc32)C(O)C1OP(=O)(O)O",
  "NC=CC(=O)O>>NC(=O)NC=CC(=O)O",
  "CC(C)CCCC(C)C1CCC2C1(C)CCC1C3(C)CCC(O)CC3CC3OC312>>CC(C)CCCC(C)C1CCC2C3=CCC4CC(O)CCC4(C)C3CCC21C",
  "CCCCCCCCCC=CC=CC(=O)SCCNC(=O)CCNC(=O)C(O)C(C)(C)COP(=O)(O)OP(=O)(O)OCC1OC(n2cnc3c(N)ncnc32)C(O)C1OP(=O)(O)O>>CCCCCCCCCCC=CCC(=O)SCCNC(=O)CCNC(=O)C(O)C(C)(C)COP(=O)(O)OP(=O)(O)OCC1OC(n2cnc3c(N)ncnc32)C(O)C1OP(=O)(O)O",
  "CC(C(=O)C(=O)O)c1c[nH]c2ccccc12>>CC(c1c[nH]c2ccccc12)C(O)C(=O)O",
  "CC1=C2CC3(C)CCC(C)(C)C3C3CCC(C)C23CC1>>CC(C)=CCCC(C)=CCCC(C)=CCCC(C)=CCOP(=O)(O)OP(=O)(O)O",
  "CCCCCC=CCC=CCC=CCC=CCCCC(=O)OC(COC(=O)CCCCCCCCCCCCCCCCC)COP(=O)(O)OC1C(O)C(O)C(O)C(O)C1O>>CCCCCC=CCC=CCC=CCC=CCCCC(=O)SCCNC(=O)CCNC(=O)C(O)C(C)(C)COP(=O)(O)OP(=O)(O)OCC1OC(n2cnc3c(N)ncnc32)C(O)C1OP(=O)(O)O.CCCCCCCCCCCCCCCCCC(=O)OCC(O)COP(=O)(O)OC1C(O)C(O)C(O)C(O)C1O",
  "CCCC(=O)CC(=O)OCC>>CCCC(O)CC(=O)OCC",
  "CC(C)CCCC(C)C1CCC2C3=C(CCC21C)C1(C)CCC(O)CC1CC3>>CC(C)=CCCC(C)C1CCC2C3=C(CCC21C)C1(C)CCC(O)CC1CC3",
  "CC(C)=CCCC(C)CC=O>>CC(C)=CCCC(C)CCO",
  "O=CC1OC(=O)C(O)C(O)C1O>>O=C(O)C1OC(O)C(O)C(O)C1O",
  "CCCCCCCCCCCCCCCCCCCCCCCCCCCCCCO>>CCCCCCCCCCCCCCCCCCCCCCCCCCCCCC(=O)SCCNC(=O)CCNC(=O)C(O)C(C)(C)COP(=O)(O)OP(=O)(O)OCC1OC(n2cnc3c(N)ncnc32)C(O)C1OP(=O)(O)O",
  "CC(=O)NCCc1ccc(O)cc1>>NCCc1ccc(O)cc1",
  "OC1CCc2ccccc21>>O=C1CCc2ccccc21",
  "C=C(C=O)C1CC=C(C)CCC=C(C)CC1>>C=C(C(=O)O)C1CC=C(C)CCC=C(C)CC1",
  "O=C(O)C(Cc1ccccc1)NCC1(O)OCC(O)C(O)C1O>>NC(Cc1ccccc1)C(=O)O.O=C1C(O)OC(CO)C(O)C1O",
  "CCCCCCCCCCCO>>CCCCCCCCCCC=O",
  "O=CC(O)C(O)(CO)CO>>OCC(O)C(O)(CO)CO",
  "CCCCCCCCCCCCCCCC(=O)OCC(O)CCCCCCCCCCCCCC>>CCCCCCCCCCCCCCC(O)CO.CCCCCCCCCCCCCCCC(=O)SCCNC(=O)CCNC(=O)C(O)C(C)(C)COP(=O)(O)OP(=O)(O)OCC1OC(n2cnc3c(N)ncnc32)C(O)C1OP(=O)(O)O",
  "CCC(C)C=NO>>CCC(C)(O)C#N.O",
  "CC1(C)C2CC(=O)C1(C)C(O)C2>>CC12CCC(CC1=O)C2(C)C",
  "CC1=C2C3OC(=O)C(C)C3CCC2(C)C=CC1=O>>CC1=C2C3OC(=O)C(C)C3CCC2(C)CCC1=O",
  "O=C1C(O)C(CO)OC(c2c(O)cc3oc4cc(O)c(O)cc4c(=O)c3c2O)C1O>>O=c1c2cc(O)c(O)cc2oc2cc(O)c(C3OC(CO)C(O)C(O)C3O)c(O)c12",
  "CC(C)(COP(=O)(O)OP(=O)(O)OCC1OC(n2cnc3c(N)ncnc32)C(O)C1OP(=O)(O)O)C(O)C(=O)NCCC(=O)NCCSC(=O)CC(=O)CC=CCC=O>>CC(C)(COP(=O)(O)OP(=O)(O)OCC1OC(n2cnc3c(N)ncnc32)C(O)C1OP(=O)(O)O)C(O)C(=O)NCCC(=O)NCCSC(=O)CC(=O)CC=CCC(=O)O",
  "CC(C)=CCc1c(O)c(CC=C(C)C)c(O)c(C(=O)C(C)C)c1O>>CC(C)=CCC1=C(O)C(CC=C(C)C)(CC=C(C)C)C(=O)C(C(=O)C(C)C)=C1O",
  "CC1(CC(=O)O)C2=Cc3[nH]c(c(CCC(=O)O)c3CC(=O)O)Cc3[nH]c(c(CC(=O)O)c3CCC(=O)O)C=C3NC(=CC(=N2)C1CCC(=O)O)C(C)(CC(=O)O)C3CCC(=O)O>>CC1=C2NC(=CC3=NC(=Cc4[nH]c(c(CCC(=O)O)c4CC(=O)O)Cc4[nH]c1c(CC(=O)O)c4CCC(=O)O)C(CCC(=O)O)C3(C)CC(=O)O)C(CCC(=O)O)C2(C)CC(=O)O",
  "COc1cc(C=CC(=O)SCCNC(=O)CCNC(=O)C(O)C(C)(C)COP(=O)(O)OP(=O)(O)OCC2OC(n3cnc4c(N)ncnc43)C(O)C2OP(=O)(O)O)cc(OC)c1O>>COc1cc(C=CC=O)cc(OC)c1O",
  "CCCCCCCCCCCCCC=CC(O)C(COP(=O)(O)OCC[N+](C)(C)C)NC(=O)CCCCCCCCCCCCCCC>>CCCCCCCCCCCCCC=CC(O)C(CO)NC(=O)CCCCCCCCCCCCCCC.C[N+](C)(C)CCOP(=O)(O)O",
  "CCCCCCCCCCCCCCCCCCCCCC(=O)NC(CO)C(O)CCCCCCCCCCCCCCC>>CCCCCCCCCCCCCCCC(O)C(N)CO.CCCCCCCCCCCCCCCCCCCCCC(=O)SCCNC(=O)CCNC(=O)C(O)C(C)(C)COP(=O)(O)OP(=O)(O)OCC1OC(n2cnc3c(N)ncnc32)C(O)C1OP(=O)(O)O",
  "CCC(=N)C(=O)O>>CCC(=O)C(=O)O",
  "CC1=CC(=O)C(CC(=O)SCCNC(=O)CCNC(=O)C(O)C(C)(C)COP(=O)(O)OP(=O)(O)OCC2OC(n3cnc4c(N)ncnc43)C(O)C2OP(=O)(O)O)C1(C)C>>CC1=CC(=O)OC(CC(=O)SCCNC(=O)CCNC(=O)C(O)C(C)(C)COP(=O)(O)OP(=O)(O)OCC2OC(n3cnc4c(N)ncnc43)C(O)C2OP(=O)(O)O)C1(C)C",
  "O=C(O)C1(O)CC(O)C(O)C(C(O)C(O)COP(=O)(O)O)O1>>O=C(O)C1(O)CC(O)C(O)C(C(O)C(O)CO)O1",
  "O=C(CO)C(O)C(O)C(O)C(O)COP(=O)(O)O>>O=C(CO)C(O)C(O)C(O)C(O)CO",
  "CC1Nc2nc(N)[nH]c(=O)c2N2CN(c3ccc(CC(O)C(O)C(O)COC4OC(COP(=O)(O)OC(CCC(=O)O)C(=O)O)C(O)C4O)cc3)C(C)C12>>CC1Nc2nc(N)[nH]c(=O)c2[N+]2=CN(c3ccc(CC(O)C(O)C(O)COC4OC(COP(=O)(O)OC(CCC(=O)O)C(=O)O)C(O)C4O)cc3)C(C)C12",
  "CCCC(=O)O>>CC(=O)O.CCCC(=O)SCCNC(=O)CCNC(=O)C(O)C(C)(C)COP(=O)(O)OP(=O)(O)OCC1OC(n2cnc3c(N)ncnc32)C(O)C1OP(=O)(O)O",
  "Cc1ncc(C[n+]2csc(CCOP(=O)(O)OP(=O)(O)O)c2C)c(N)n1>>Cc1ncc(C[n+]2csc(CCO)c2C)c(N)n1",
  "COc1cc(C=CC(=O)O)cc(OC)c1O>>COc1cc(C=CC(=O)SCCNC(=O)CCNC(=O)C(O)C(C)(C)COP(=O)(O)OP(=O)(O)OCC2OC(n3cnc4c(N)ncnc43)C(O)C2OP(=O)(O)O)cc(OC)c1O",
  "CCCCCC=CCC=CCC=CCC=CCCCC(=O)OC(COC(=O)CCCCCCCCCCCCCCCCC)COP(=O)(O)OCC(O)CO>>CCCCCC=CCC=CCC=CCC=CCCCC(=O)SCCNC(=O)CCNC(=O)C(O)C(C)(C)COP(=O)(O)OP(=O)(O)OCC1OC(n2cnc3c(N)ncnc32)C(O)C1OP(=O)(O)O.CCCCCCCCCCCCCCCCCC(=O)OCC(O)COP(=O)(O)OCC(O)CO",
  "CCCCCCCCCCCC(=O)CC(=O)SCCNC(=O)CCNC(=O)C(O)C(C)(C)COP(=O)(O)OP(=O)(O)OCC1OC(n2cnc3c(N)ncnc32)C(O)C1OP(=O)(O)O>>CC(C)(COP(=O)(O)OP(=O)(O)OCC1OC(n2cnc3c(N)ncnc32)C(O)C1OP(=O)(O)O)C(O)C(=O)NCCC(=O)NCCSC(=O)CC(=O)O.CCCCCCCCCCCC(=O)SCCNC(=O)CCNC(=O)C(O)C(C)(C)COP(=O)(O)OP(=O)(O)OCC1OC(n2cnc3c(N)ncnc32)C(O)C1OP(=O)(O)O",
  "CC(C)=CCCC(C)=CCCC(C)C1=CCC2(C)CC=C(C)CCC=C(C)CCC12>>CC(C)=CCCC(C)=CCCC(C)=CCCC(C)=CCCC(C)=CCCC(C)=CCOP(=O)(O)OP(=O)(O)O",
  "CC1=CC2C(C(C)C)CCC(C)=C3CCC(C)C32CC1>>CC(C)=CCCC(C)=CCCC(C)=CCCC(C)=CCOP(=O)(O)OP(=O)(O)O",
  "CCCCCCCCCCCCCCCC(O)C(CO)NC(=O)C(O)CCCCCCCCCCCCCC>>CCCCCCCCCCCCCCC(O)C(=O)SCCNC(=O)CCNC(=O)C(O)C(C)(C)COP(=O)(O)OP(=O)(O)OCC1OC(n2cnc3c(N)ncnc32)C(O)C1OP(=O)(O)O.CCCCCCCCCCCCCCCC(O)C(N)CO",
  "O=c1cc(-c2ccc(O)c(O)c2)oc2c(O)c(O)ccc12>>COc1c(O)ccc2c(=O)cc(-c3ccc(O)c(O)c3)oc12",
  "O=[N+]([O-])c1ccc([N+](=O)[O-])cc1>>O=N[O-].O=[N+]([O-])c1ccc(O)c(O)c1",
  "Cc1cc(O)cc(O)c1>>COc1cc(C)cc(O)c1",
  "CCCCCCCCCCCCCCCC(=O)C(C)N>>CC(N)C(=O)O.CCCCCCCCCCCCCCCC(=O)SCCNC(=O)CCNC(=O)C(O)C(C)(C)COP(=O)(O)OP(=O)(O)OCC1OC(n2cnc3c(N)ncnc32)C(O)C1OP(=O)(O)O",
  "Nc1ncnc2c1ncn2C1OC(COP(=O)(O)OP(=O)(O)OCC(OP(=O)(O)O)C(=O)O)C(O)C1O>>Nc1ncnc2c1ncn2C1OC(COP(=O)(O)OP(=O)(O)OCC(O)C(=O)O)C(O)C1O",
  "O=c1cc(-c2ccccc2)oc2c(O)c(O)ccc12>>COc1c(O)ccc2c(=O)cc(-c3ccccc3)oc12",
  "Cc1cc2nc3c(=O)[nH]c(=O)nc-3n(CC(O)C(O)C3COP(=O)(O)O3)c2cc1C>>Cc1cc2nc3c(=O)[nH]c(=O)nc-3n(CC(O)C(O)C(O)COP(=O)(O)OP(=O)(O)OCC3OC(n4cnc5c(N)ncnc54)C(O)C3O)c2cc1C",
  "CC(C)=CCCC(C)C1CCC2C3=C(CCC21C)C1(C)CCC(=O)C(C)C1CC3>>CC(C)=CCCC(C)C1CCC2C3=C(CCC21C)C1(C)CCC(O)C(C)(C(=O)O)C1CC3",
  "CC(=O)NC1C(OP(=O)(O)OP(=O)(O)OCC2OC(n3ccc(=O)[nH]c3=O)C(O)C2O)OC(C(=O)O)C(O)C1NC(C)=O>>CC(=O)NC1C(OP(=O)(O)OP(=O)(O)OCC2OC(n3ccc(=O)[nH]c3=O)C(O)C2O)OC(C(=O)O)C(O)C1N",
  "Nc1ncnc2c1ncn2C1OC(COP(=O)(O)OC(=O)c2cc(C(=O)S)c[n+](C3OC(COP(=O)(O)O)C(O)C3O)c2)C(O)C1O>>O=C(O)c1cc(C(=O)S)c[n+](C2OC(COP(=O)(O)O)C(O)C2O)c1",
  "CC(CCCCC(=O)OP(=O)(O)OCC1OC(n2cnc3c(N)ncnc32)C(O)C1O)OC1OC(C)C(OC(=O)c2c[nH]c3ccccc23)CC1O>>CC(CCCCC(=O)SCCNC(=O)CCNC(=O)C(O)C(C)(C)COP(=O)(O)OP(=O)(O)OCC1OC(n2cnc3c(N)ncnc32)C(O)C1OP(=O)(O)O)OC1OC(C)C(OC(=O)c2c[nH]c3ccccc23)CC1O",
  "CN(C)C(Cc1c[nH]c2ccccc12)C(=O)O>>C[N+](C)(C)C(Cc1c[nH]c2ccccc12)C(=O)O",
  "CC(=O)C(N)C(=O)O>>NCC(=O)O",
  "CCC=CCC=CCC1OC1CC=CCC=CCCCC(=O)O>>CCC=CCC=CCC=CCC=CCC=CCCCC(=O)O",
  "Oc1cc(O)c2c(c1)OC(c1ccc(O)c(O)c1)C(O)C2O>>Oc1cc(O)c2c(c1)OC(c1ccc(O)c(O)c1)C(O)C2",
  "NC(CC(=CC=O)C=C(O)C(=O)O)C(=O)O>>NC(Cc1ccc(O)c(O)c1)C(=O)O",
  "CC(=O)OCC1OC(OC2C(Oc3c(-c4cc(O)c(O)c(O)c4)oc4cc(O)cc(O)c4c3=O)OC(C)C(O)C2O)C(O)C(O)C1O>>CC1OC(Oc2c(-c3cc(O)c(O)c(O)c3)oc3cc(O)cc(O)c3c2=O)C(OC2OC(CO)C(O)C(O)C2O)C(O)C1O",
  "NCC1OC(OC2C(N)CC(N)C(OC3OC(CO)C(O)C(O)C3O)C2O)C(O)C(O)C1O>>NCC1OC(OC2C(N)CC(N)C(O)C2O)C(O)C(O)C1O",
  "O=C(O)C(=O)CC(O)C(O)CS(=O)(=O)O>>O=C(O)C(O)C(O)C(O)C(O)CS(=O)(=O)O",
  "CCC(C)C(=O)OC1CC(C)C=C2C=CC(C)C(CCC3CC(O)CC(=O)O3)C21>>CC1C=C2C=CC(C)C(CCC3CC(O)CC(=O)O3)C2C(O)C1.CCC(C)C(=O)O",
  "C=C1C(O)CCC2C1(C)CCC1CC(C)(C3CO3)CCC12C>>C=C1CCCC2C1(C)CCC1CC(C)(C3CO3)CCC12C",
  "O=C1C(Cl)=C(Cl)C(=O)C(Cl)=C1Cl>>Oc1c(Cl)c(Cl)c(O)c(Cl)c1Cl",
  "O=C1CC(O)(c2ccc(O)cc2)Oc2cc(O)cc(O)c21>>O=C1CC(c2ccc(O)cc2)Oc2cc(O)cc(O)c21",
  "CC(C)=CCCC(C)=CCCC(C)=CCc1c(O)cc(C)c(C(=O)O)c1O>>CC(C)=CCCC(C)=CCCC(C)=CCOP(=O)(O)OP(=O)(O)O.Cc1cc(O)cc(O)c1C(=O)O",
  "CC(=CCc1cc(O)c(C)c(C)c1O)CCCC(C)CCCC(C)CCCC(C)C>>CC(=CCc1cc(O)cc(C)c1O)CCCC(C)CCCC(C)CCCC(C)C",
  "COc1ccc(CN(C)CC(C)(CO)CO)cc1>>COc1ccc(CN(C)CC2(C)COC2)cc1",
  "CC(=O)C12OC1CC1C3CC=C4CC(OC5OC(CO)C(O)C(O)C5O)CCC4(C)C3CCC12C>>CC(=O)C12OC1CC1C3CC=C4CC(O)CCC4(C)C3CCC12C",
  "COc1ccc(C(=O)O)cc1>>COc1ccc(C=O)cc1",
  "CCCCCC=CC(=O)SCCNC(=O)CCNC(=O)C(O)C(C)(C)COP(=O)(O)OP(=O)(O)OCC1OC(n2cnc3c(N)ncnc32)C(O)C1OP(=O)(O)O>>CCCCCCCC(=O)SCCNC(=O)CCNC(=O)C(O)C(C)(C)COP(=O)(O)OP(=O)(O)OCC1OC(n2cnc3c(N)ncnc32)C(O)C1OP(=O)(O)O",
  "CC(C)CCCC(C)C1CCC2C3=C(CCC21C)C1(C)CCC(=O)CC1CC3>>CC(C)CCCC(C)C1CCC2C3=C(CCC21C)C1(C)CCC(O)C(C(=O)O)C1CC3",
  "COC1OC(CO)C(OC2OC(CO)C(O)C(OC)C2O)C(OC)C1O>>COC1C(O)C(CO)OC(OC2C(CO)OC(O)C(O)C2OC)C1O",
  "O=C(O)c1cc(O)c2c(n1)C(O)C(O)C=C2>>O=C(O)c1cc(O)c2ccc(O)c(O)c2n1",
  "CC1=CC2(C)CCCC23C(C)CCC13C>>CC(C)=CCCC(C)=CCCC(C)=CCOP(=O)(O)OP(=O)(O)O",
  "CC1(C)CC(=O)C2(C)CCC3(C)C(=CCC4C5(C)CCC(OC6OC(C(=O)O)C(O)C(O)C6O)C(C)(CO)C5CCC43C)C2C1>>CC1(C)CC(=O)C2(C)CCC3(C)C(=CCC4C5(C)CCC(O)C(C)(CO)C5CCC43C)C2C1.O=C(O)C1OC(OP(=O)(O)OP(=O)(O)OCC2OC(n3ccc(=O)[nH]c3=O)C(O)C2O)C(O)C(O)C1O",
  "CCC=CCC=CCC(O)CCCCCCCCC(=O)O>>CCC=CCC=CCC=CCCCCCCCC(=O)O",
  "CSCC1OC(n2cnc3c(O)ncnc32)C(O)C1O>>CSCC1OC(n2cnc3c(N)ncnc32)C(O)C1O",
  "OC1COC(O)C(O)C1O>>OCC(O)C(O)C(O)CO",
  "O=c1c(OC2OCC(O)C(O)C2O)c(-c2ccc(O)cc2)oc2cc(O)cc(O)c12>>O=c1c(O)c(-c2ccc(O)cc2)oc2cc(O)cc(O)c12.O=c1ccn(C2OC(COP(=O)(O)OP(=O)(O)OC3OCC(O)C(O)C3O)C(O)C2O)c(=O)[nH]1",
  "CCC1CC2CN3CCc4c([nH]c5ccc(O)cc45)C(C(=O)OC)(C2)C13>>CCC1CC2CN3CCc4c([nH]c5ccc(OC)cc45)C(C(=O)OC)(C2)C13",
  "CC(=O)NC1C(O)OC(COP(=O)(O)O)C(O)C1OC(C)C(=O)NC(C)C(=O)NC(CCC(=O)O)C(N)=O>>CC(=O)NC1C(O)OC(CO)C(O)C1OC(C)C(=O)NC(C)C(=O)NC(CCC(=O)O)C(N)=O",
  "CCCCCC=CCC=CCC=CCC=CCCCC(=O)OC(COC(=O)CCCCCCCCCCCCCCCC)COP(=O)(O)OCC[N+](C)(C)C>>CCCCCC=CCC=CCC=CCC=CCCCC(=O)O.CCCCCCCCCCCCCCCCC(=O)OCC(O)COP(=O)(O)OCC[N+](C)(C)C",
  "CCCC=C(C)C(=O)SCCNC(=O)CCNC(=O)C(O)C(C)(C)COP(=O)(O)OP(=O)(O)OCC1OC(n2cnc3c(N)ncnc32)C(O)C1OP(=O)(O)O>>CCCCC(C)C(=O)SCCNC(=O)CCNC(=O)C(O)C(C)(C)COP(=O)(O)OP(=O)(O)OCC1OC(n2cnc3c(N)ncnc32)C(O)C1OP(=O)(O)O",
  "CC(NC(=O)CCC(C)C1CCC2C3C(O)CC4CC(O)CCC4(C)C3CC(O)C12C)C(=O)O>>CC(CCC(=O)O)C1CCC2C3C(O)CC4CC(O)CCC4(C)C3CC(O)C12C.CC(N)C(=O)O",
  "O=CC=Cc1ccccc1>>N#CC(O)C=Cc1ccccc1",
  "O=C(O)c1ccccc1C(=O)O>>O=C(O)C1=CC(O)C(O)C=C1C(=O)O",
  "OC(c1ccccc1)c1ccccc1>>O=C(c1ccccc1)c1ccccc1",
  "Oc1ccc(Cl)cc1Cl>>Oc1cc(Cl)cc(Cl)c1O",
  "CC(O)(CCOP(=O)(O)OP(=O)(O)O)CC(=O)O>>CC(O)(CCOP(=O)(O)O)CC(=O)O",
  "O=c1cc(-c2ccc(O)cc2)oc2cc(O)c(C3OC(CO)C(O)C(O)C3O)c(O)c12>>O=C1C(O)C(CO)OC(c2c(O)cc3oc(-c4ccc(O)cc4)cc(=O)c3c2O)C1O",
  "CC(C)=CCCC(C)C1CCC2(C)C3CC=C4C(CCC(O)C4(C)C)C3(C)CCC12C>>CC(C)=CCCC(C)C1CCC2(C)C3CC=C4C(CCC(O)C4(C)C)C3(C)C(O)CC12C",
  "CC(=O)OC1CC2C(C)(C)OC(=O)CC(OC(C)=O)C2(C)C2CCC3(C)C(=CCC3C(CO)CC(O)C3OC3(C)C)C12C>>CC(=O)OC1CC2C(C)(C)OC(=O)CC(OC(C)=O)C2(C)C2CCC3(C)C(=CCC3C(CO)CC=O)C12C.CC(C)C(=O)O",
  "CC=CCC1=C(C)C(OC(=O)C2C(C=C(C)C(=O)OC)C2(C)C)CC1=O>>CC=CCC1=C(C)C(O)CC1=O.COC(=O)C(C)=CC1C(C(=O)SCCNC(=O)CCNC(=O)C(O)C(C)(C)COP(=O)(O)OP(=O)(O)OCC2OC(n3cnc4c(N)ncnc43)C(O)C2OP(=O)(O)O)C1(C)C",
  "O=P(O)(O)OC1CC(O)C(CO)O1>>O=P(O)(O)OCC1OC(O)CC1O",
  "O=C(O)C(O)C(O)C(O)C(O)CO>>O=C(O)C(=O)C(O)C(O)C(O)CO",
  "Nc1cc(C=O)ccc1O>>CC(=O)Nc1cc(C=O)ccc1O",
  "CCc1cc(C(N)=S=O)ccn1>>CCc1cc(C(N)=S)ccn1",
  "CCC1CN2CCc3cc(OC)c(OC)cc3C2CC1CC1NCCc2cc(O)c(O)cc21>>CCC1CN2CCc3cc(OC)c(OC)cc3C2CC1CC1NCCc2cc(O)c(OC)cc21",
  "CC(C)CCCCCCCCCCCC(=O)SCCNC(=O)CCNC(=O)C(O)C(C)(C)COP(=O)(O)OP(=O)(O)OCC1OC(n2cnc3c(N)ncnc32)C(O)C1OP(=O)(O)O>>CC(C)CCCCCCCCCC=CC(=O)SCCNC(=O)CCNC(=O)C(O)C(C)(C)COP(=O)(O)OP(=O)(O)OCC1OC(n2cnc3c(N)ncnc32)C(O)C1OP(=O)(O)O",
  "O=S(=O)(O)ON=C(CCCO)SC1OC(CO)C(O)C(O)C1O>>O=S(=O)(O)ON=C(S)CCCO.OCC1OC(O)C(O)C(O)C1O",
  "COc1cc(O)c2c(=O)c(O)c(-c3cc(O)c(O)c(O)c3)oc2c1>>O=c1c(O)c(-c2cc(O)c(O)c(O)c2)oc2cc(O)cc(O)c12",
  "CC1=CCC(C(C)C)=CC2C(C)CCC12>>CC(C)=CCCC(C)=CCCC(C)=CCOP(=O)(O)OP(=O)(O)O",
  "COc1ccn(C)c(=O)c1C(=O)O>>COc1ccn(C)c(=O)c1C#N.O",
  "CNCCOP(=O)(O)OP(=O)(O)OCC1OC(n2ccc(N)nc2=O)C(O)C1O>>CNCCOP(=O)(O)O.Nc1ccn(C2OC(COP(=O)(O)OP(=O)(O)OP(=O)(O)O)C(O)C2O)c(=O)n1",
  "O=C(O)C1CSSC1>>O=C(O)C(CS)CS",
  "CCC=CCC=CCC(C=CCCCCCCC(=O)O)OO>>CCC=CCC1OC1CC(O)C=CCCCCCCC(=O)O",
  "CC(=O)O>>O=P(O)(O)OP(=O)(O)O",
  "CC(C)CCCC(C)C1CCC2C3CC4OC45CC(O)CCC5(C)C3CCC12C>>CC(C)CCCC(C)C1CCC2C3CC(O)C4(O)CC(O)CCC4(C)C3CCC12C",
  "NC(=O)NC(=O)NC(=O)O>>NC(=O)NC(=O)NC(N)=O",
  "C=CC1(C)CCC2C(C)(CCC3C(C)(C)CCCC32C)O1>>CC(=CCOP(=O)(O)OP(=O)(O)O)CCC1C(C)(O)CCC2C(C)(C)CCCC21C",
  "CC(N)C(=O)NC(CC1CCC(=O)C2OC12)C(=O)O>>CC(N)C(=O)O.NC(CC1CCC(=O)C2OC12)C(=O)O",
  "CCC(C)C(NC(C)=O)C(=O)O>>CC(=O)O.CCC(C)C(N)C(=O)O",
  "CC(C)=CCCC(C)=CCCC(C)=CCCC(C)=CCOCC(COP(=O)(O)OCCN)OCC=C(C)CCC=C(C)CCC=C(C)CCC=C(C)C>>CC(C)=CCCC(C)=CCCC(C)=CCCC(C)=CCOCC(COP(=O)(O)OCC(N)C(=O)O)OCC=C(C)CCC=C(C)CCC=C(C)CCC=C(C)C",
  "CCCCCC=CC=CC(=O)SCCNC(=O)CCNC(=O)C(O)C(C)(C)COP(=O)(O)OP(=O)(O)OCC1OC(n2cnc3c(N)ncnc32)C(O)C1OP(=O)(O)O>>CCCCCCC=CCC(=O)SCCNC(=O)CCNC(=O)C(O)C(C)(C)COP(=O)(O)OP(=O)(O)OCC1OC(n2cnc3c(N)ncnc32)C(O)C1OP(=O)(O)O",
  "C=C1CC23CC1CCC2C1(C=O)CCCC(C)(C(=O)O)C1C3C(=O)O>>C=C1CC23CC1CCC2C12CCCC(C)(C(=O)O1)C2C3C(=O)O.O=C=O",
  "CC(C)c1cc2c(c(O)c1O)C1(C)CCCC(C)(C)C1CC2=O>>CC(C)c1cc2c(c(O)c1O)C1(CO)CCCC(C)(C)C1CC2=O",
  "OC1COC(OC2COC(O)C(O)C2O)C(O)C1O>>O=C1OCC(OC2OCC(O)C(O)C2O)C(O)C1O",
  "CCCCCCCCCCCCCCCC(=O)OCCCCCCCCCCCCCC>>CCCCCCCCCCCCCCCC(=O)SCCNC(=O)CCNC(=O)C(O)C(C)(C)COP(=O)(O)OP(=O)(O)OCC1OC(n2cnc3c(N)ncnc32)C(O)C1OP(=O)(O)O.CCCCCCCCCCCCCCO",
  "C=CCCCCCCC1CO1>>C=CCCCCCCC(O)CO",
  "CCCCCC(O)C=CC1C(O)CC(=O)C1CC=CCCCC(=O)O>>O=C(O)CCCC=CCC1C(=O)CC(O)C1C=CC(O)CCCCCO",
  "CNC1C(O)C(NC)C(OP(=O)(O)OCC2OC(n3cnc4c(N)ncnc43)C(O)C2O)C2OC3OC(C)CC(=O)C3(O)OC12>>CNC1C(O)C(NC)C2OC3(O)C(=O)CC(C)OC3OC2C1O",
  "CC(C)=CCCC(C)C1CCC2C3=CC=C4CC(O)CCC4(C)C3CCC21C>>C=C(CCC(C)C1CCC2C3=CC=C4CC(O)CCC4(C)C3CCC21C)C(C)C",
  "COc1c(O)ccc2ccc(=O)oc12>>O=c1ccc2ccc(O)c(O)c2o1",
  "CC(C)=CCc1cc2c(cc1O)[nH]c1c(C)nccc12>>Cc1nccc2c1[nH]c1cc(O)ccc12",
  "CC(C)C(C)C(O)C(O)C(C)C1CCC2C3CC(=O)C4CC(O)CCC4(C)C3CCC12C>>CC(C)C(C)C(O)C(O)C(C)C1CCC2C3COC(=O)C4CC(O)CCC4(C)C3CCC12C",
  "CC(N)C(=O)NC(CCC(=O)NC(CCCC(N)C(=O)O)C(=O)NC(C)C(=O)O)C(=O)O>>CC(N)C(=O)NC(CCC(=O)NC(CCCC(N)C(=O)O)C(=O)O)C(=O)O.CC(N)C(=O)O",
  "CC1=CCC2C(C1)C2(C)C>>CC(C)=CCCC(C)=CCOP(=O)(O)OP(=O)(O)O",
  "NC(COP(=O)(O)O)C(=O)O>>NC(CO)C(=O)O",
  "NC(CCC=O)C(=O)O>>CC(=O)NC(CCC=O)C(=O)O",
  "Nc1nc2c(c(=O)[nH]1)N=C(COP(=O)(O)OP(=O)(O)O)CN2>>Nc1nc2c(c(=O)[nH]1)N=C(CO)CN2",
  "CC(CCC(=O)SCCNC(=O)CCNC(=O)C(O)C(C)(C)COP(=O)(O)OP(=O)(O)OCC1OC(n2cnc3c(N)ncnc32)C(O)C1OP(=O)(O)O)C(=O)CCC(=O)O>>CC(CCC(=O)CC(=O)SCCNC(=O)CCNC(=O)C(O)C(C)(C)COP(=O)(O)OP(=O)(O)OCC1OC(n2cnc3c(N)ncnc32)C(O)C1OP(=O)(O)O)C(=O)CCC(=O)O",
  "CN(C)C1C(O)=C(C(N)=O)C(=O)C2(O)C(O)=C3C(=O)c4c(O)cccc4C(C)(O)C3CC12>>CN(C)C1C(O)=C(C(N)=O)C(=O)C2(O)C(=O)C3(O)C(=O)c4c(O)cccc4C(C)(O)C3CC12",
  "CC(C)=CCCC(C)=CCCC(C)=CCCC(C)=CCCC(C)=CCCC(C)=CCCC(C)=CCCC(C)=CCCC(C)=CCc1ccccc1O>>CC(C)=CCCC(C)=CCCC(C)=CCCC(C)=CCCC(C)=CCCC(C)=CCCC(C)=CCCC(C)=CCCC(C)=CCc1cccc(O)c1O",
  "CC(=O)OP(=O)(O)O>>O=P(O)(O)O",
  "O=C(O)C1OC(OC2C(Oc3cc(O)c4c(=O)cc(-c5ccc(O)c(O)c5)oc4c3)OC(C(=O)O)C(O)C2O)C(O)C(O)C1O>>O=C(O)C1OC(OP(=O)(O)OP(=O)(O)OCC2OC(n3ccc(=O)[nH]c3=O)C(O)C2O)C(O)C(O)C1O.O=C(O)C1OC(Oc2cc(O)c3c(=O)cc(-c4ccc(O)c(O)c4)oc3c2)C(O)C(O)C1O",
  "OCC=Cc1ccc(O)cc1>>O=CC=Cc1ccc(O)cc1",
  "NC(CCC(=O)NCCc1c[nH]cn1)C(=O)O>>NC(CCC(=O)O)C(=O)O.NCCc1c[nH]cn1",
  "CC(=CCO)CCCC(C)CCCC(C)CCCC(C)C>>CC(=CCOP(=O)(O)O)CCCC(C)CCCC(C)CCCC(C)C",
  "CC=CC1C=CC2CC(C)CCC2C1(C)C(O)=C1C(=O)NC(CO)C1=O>>CC=CC1C=CC2CC(C)CCC2C1(C)C(O)=C1C(=O)C(CO)N(C)C1=O",
  "CCCCCC=CCC=CCCCCCCCC(=O)OC(COC(=O)CCCCCCCCCCCCCCC)COP(=O)(O)OCCNC(=O)CCC>>CCCC(=O)NCCO.CCCCCC=CCC=CCCCCCCCC(=O)OC(COC(=O)CCCCCCCCCCCCCCC)COP(=O)(O)O",
  "CCCCCCCCC(=O)SCCNC(=O)CCNC(=O)C(O)C(C)(C)COP(=O)(O)OP(=O)(O)OCC1OC(n2cnc3c(N)ncnc32)C(O)C1OP(=O)(O)O>>CCCCCCC=CC(=O)SCCNC(=O)CCNC(=O)C(O)C(C)(C)COP(=O)(O)OP(=O)(O)OCC1OC(n2cnc3c(N)ncnc32)C(O)C1OP(=O)(O)O",
  "CCCCCCC=CCCCCCCCC(=O)O>>CCCCCCC=CCCCCCCCC(=O)SCCNC(=O)CCNC(=O)C(O)C(C)(C)COP(=O)(O)OP(=O)(O)OCC1OC(n2cnc3c(N)ncnc32)C(O)C1OP(=O)(O)O",
  "CC(=O)C(C)(C)C>>CC(C)(C)C(C)(O)C#N",
  "CC(=CCOP(=O)(O)OP(=O)(O)O)CCC1(O)C(C)CCC2C(C)(C)CCCC21C>>C=CC(C)(O)CCC1(O)C(C)CCC2C(C)(C)CCCC21C",
  "CCOC(=O)C(=O)C(C)C(=O)OCC>>CCOC(=O)C(C)C(O)C(=O)OCC",
  "CCCCCC=CCC=CC=CC(O)CC=CCCCC(=O)O>>O=C(O)CCCC=CCC(O)C=CC=CCC=CCCCCCO",
  "Cc1ccc(C=O)cc1C>>Cc1ccc(CO)cc1C",
  "Cc1c(C)c2c(c(C)c1O)CCC(C)(CCCC(C)CCCC(C)CCCC(C)CO)O2>>Cc1c(C)c2c(c(C)c1O)CCC(C)(CCCC(C)CCCC(C)CCCC(C)C)O2",
  "O=C(O)C(O)C(O)(CO)CO>>O=C(O)C(O)(CO)C(=O)CO",
  "CC(O)P(=O)(O)O>>CC(=O)O",
  "C=CC1=C(C)C(=Cc2[nH]c(Cc3[nH]c(C=C4NC(=O)C(C)=C4C=C)c(C)c3CCC(=O)OC3OC(C(=O)O)C(O)C(O)C3O)c(CCC(=O)O)c2C)NC1=O>>C=CC1=C(C)C(=Cc2[nH]c(Cc3[nH]c(C=C4NC(=O)C(C)=C4C=C)c(C)c3CCC(=O)OC3OC(C(=O)O)C(O)C(O)C3O)c(CCC(=O)O)c2C)NC1=O",
  "O=C(O)Cc1ccc(O)c(O)c1>>CC(C)(COP(=O)(O)OP(=O)(O)OCC1OC(n2cnc3c(N)ncnc32)C(O)C1OP(=O)(O)O)C(O)C(=O)NCCC(=O)NCCSC(=O)Cc1ccc(O)c(O)c1",
  "O=c1cc(O)cc2oc(-c3ccc(O)cc3)c(OC3OC(CO)C(O)C(O)C3O)cc1-2>>O=c1cc(O)cc2oc(-c3ccc(O)cc3)c(O)cc1-2",
  "CC1CC2c3cccc4[nH]cc(c34)CC2N(C)C1>>CC1C=[N+](C)C2Cc3c[nH]c4cccc(c34)C2C1",
  "CCCCCC1OC1CC(O)C=CCCCCCCC(=O)O>>CCCCCC=CCC(C=CCCCCCCC(=O)O)OO",
  "CCCCCC=CCC=CC=CC=CC(O)C(O)CCCC(=O)O>>CCCCCC(C=CC=CC=CC=CC(O)C(O)CCCC(=O)O)OO",
  "O=C1CC(O)Cc2c1c(O)c1c(O)c3c(cc1c2O)OC1OC=CC31>>O=C1C=C(O)Cc2c1c(O)c1c(O)c3c(cc1c2O)OC1OC=CC31",
  "CCCCCCCCC=CCCCC(=O)OC(CC(=O)O)C[N+](C)(C)C>>CCCCCCCCC=CCCCC(=O)SCCNC(=O)CCNC(=O)C(O)C(C)(C)COP(=O)(O)OP(=O)(O)OCC1OC(n2cnc3c(N)ncnc32)C(O)C1OP(=O)(O)O.C[N+](C)(C)CC(O)CC(=O)O",
  "CCCCCCCCC=CCCCCCCCCOCC(O)COC(=O)CCCCCCCC=CCCCCCCCC>>CCCCCCCCC=CCCCCCCCC(=O)SCCNC(=O)CCNC(=O)C(O)C(C)(C)COP(=O)(O)OP(=O)(O)OCC1OC(n2cnc3c(N)ncnc32)C(O)C1OP(=O)(O)O.CCCCCCCCC=CCCCCCCCCOCC(O)CO",
  "NC(CSC(CC(=O)O)C(=O)O)C(=O)O>>CC(=O)NC(CSC(CC(=O)O)C(=O)O)C(=O)O",
  "C=C(C)C(C)CCC(C)=CCCC(C)=CCCC=C(C)CCC=C(C)CCC=C(C)C>>C=C(C)C(C)CCC(C)=CCCC(C)=CCCC=C(C)CCC=C(C)CCC(C)C(=C)C",
  "CC1(CC(=O)O)c2cc3[nH]c(cc4nc(cc5[nH]c(cc(n2)C1CCC(=O)O)C(C)(CC(=O)O)C5CCC(=O)O)C(CC(=O)O)=C4CCC(=O)O)c(CCC(=O)O)c3CC(=O)O>>CC1(CC(=O)O)C2=Cc3[nH]c(c(CCC(=O)O)c3CC(=O)O)Cc3[nH]c(c(CC(=O)O)c3CCC(=O)O)C=C3NC(=CC(=N2)C1CCC(=O)O)C(C)(CC(=O)O)C3CCC(=O)O",
  "CN(CC(=O)O)C(=N)NP(=O)(O)O>>CN(CC(=O)O)C(=N)N",
  "NC(=O)OP(=O)(O)O>>O=C(O)O",
  "Nc1nc2c([nH]c(=O)n2C2OC(COP(=O)(O)OP(=O)(O)O)C(O)C2O)c(=O)[nH]1>>Nc1nc2c([nH]c(=O)n2C2OC(COP(=O)(O)OP(=O)(O)OP(=O)(O)O)C(O)C2O)c(=O)[nH]1",
  "O=C(COP(=O)(O)O)C(O)C(O)C(O)C(O)COP(=O)(O)O>>O=C(CO)C(O)C(O)C(O)C(O)COP(=O)(O)O",
  "COc1cc2c(c3c1-c1cc(OC)c4cc5c(cc4c1N(C)C3)OCO5)OCO2>>COc1cc2c(c3c1-c1cc(O)c4cc5c(cc4c1N(C)C3)OCO5)OCO2",
  "Nc1nc(=O)[nH]c2nc[nH]c12>>O=c1[nH]c(=O)c2nc[nH]c2[nH]1",
  "CCCCCCC>>CCCCCCCC(=O)O",
  "O=CNCc1ccccc1>>NCc1ccccc1.O=CO",
  "CCCCCCCCCCCCCCCC(=O)OCC(COP(=O)(O)OC1C(O)C(O)C(O)C(OP(=O)(O)O)C1O)OC(=O)CCCCCCCCCCCCCCC>>CCCCCCCCCCCCCCCC(=O)OCC(COP(=O)(O)OC1C(O)C(O)C(OP(=O)(O)O)C(OP(=O)(O)O)C1O)OC(=O)CCCCCCCCCCCCCCC",
  "CCCCCCCCCc1cc(OC(=O)c2c(O)cc(O)cc2CCCCCCCCC)cc(O)c1C(=O)O>>CCCCCCCCCc1cc(OC(=O)c2c(CCCCCCCCC)cc(O)cc2OC2OC(CO)C(O)C(O)C2O)cc(O)c1C(=O)O",
  "CCCCCC(=O)c1c(O)c(Cl)c(O)c(Cl)c1O>>CCCCCC(=O)c1c(O)c(Cl)c(OC)c(Cl)c1O",
  "O=C(O)C=Cc1ccccc1OC1OC(CO)C(O)C(O)C1O>>O=C(O)C=Cc1ccccc1O.OCC1OC(O)C(O)C(O)C1O",
  "CC(C)=CCCC(C)(O)C1CCC2(C)C1C(O)CC1C3(C)CCC(OC4OC(CO)C(O)C(O)C4O)C(C)(C)C3CCC12C>>CC(C)=CCCC(C)(O)C1CCC2(C)C1C(O)CC1C3(C)CCC(O)C(C)(C)C3CCC12C",
  "CCCCCCCCCCCCCCC(C)C(=O)O>>CCCCCCCCCCCCCCC(C)C(=O)SCCNC(=O)CCNC(=O)C(O)C(C)(C)COP(=O)(O)OP(=O)(O)OCC1OC(n2cnc3c(N)ncnc32)C(O)C1OP(=O)(O)O",
  "NC(=O)NC(=O)CC(=O)O>>NC(N)=O.O=C(O)CC(=O)O",
  "CCCCCCCCO>>CCCCCCCCOC(C)=O",
  "CC(C)CCCC(C)C1CCC2C3CC=C4CC(OC5OC(CO)C(O)C(O)C5O)CCC4(C)C3CCC12C>>CC(C)CCCC(C)C1CCC2C3CC=C4CC(O)CCC4(C)C3CCC12C",
  "O=C1c2c(O)cc(O)cc2OC(c2ccc(O)cc2)C1O>>O=C1c2c(O)cc(O)cc2OC(c2ccc(O)c(O)c2)C1O",
  "CCCCCCCCC=CCCCCCCCC(=O)OCC(CO)OC(=O)CCCCCCCCCCCCCCC>>CCCCCCCCC=CCCCCCCCC(=O)OCC(COP(=O)(O)O)OC(=O)CCCCCCCCCCCCCCC",
  "CCCCC=CC(=O)O>>CCCCC=CC=O",
  "CC12CCC(O)C(C(=O)SCCNC(=O)CCNC(=O)C(O)C(C)(C)COP(=O)(O)OP(=O)(O)OCC3OC(n4cnc5c(N)ncnc54)C(O)C3OP(=O)(O)O)=C1CCC2=O>>CC(C)(COP(=O)(O)OP(=O)(O)OCC1OC(n2cnc3c(N)ncnc32)C(O)C1OP(=O)(O)O)C(O)C(=O)NCCC(=O)NCCSC(=O)C1C(O)CCC2(C)C(=O)CCC12",
  "CCCCCC=CC(O)C=CCC=CCC=CCCCC(=O)O>>CCCCCC=CCC=CCC=CCC=CCCCC(=O)O",
  "COc1ccc(-c2coc3cc(OC4OC(CO)C(O)C(O)C4O)ccc3c2=O)cc1>>COc1ccc(-c2coc3cc(O)ccc3c2=O)cc1",
  "CC(=O)OC1CC2C3=C(C(C)C)CCC3(C)CCC2(C)C(OC2OCC(O)C(O)C2O)C=C1CO>>CC(=O)OC1CC2C3=C(C(C)C)CCC3(C)CCC2(C)C(O)C=C1CO.O=c1ccn(C2OC(COP(=O)(O)OP(=O)(O)OC3OCC(O)C(O)C3O)C(O)C2O)c(=O)[nH]1",
  "CC(C)(COP(=O)(O)OP(=O)(O)OCC1OC(n2cnc3c(N)ncnc32)C(O)C1OP(=O)(O)O)C(O)C(=O)NCCC(=O)NCCSC(=O)CCC1C(=O)CCC2(C)C(=O)CCC12>>CC12CCC(=O)C(CCC(=O)O)C1CCC2=O",
  "CCCCCCCCCCCCCCCCCC(=O)NC(CO)C(O)C(O)CCCCCCCCCCCCCC>>CCCCCCCCCCCCCCC(O)C(O)C(N)CO.CCCCCCCCCCCCCCCCCC(=O)SCCNC(=O)CCNC(=O)C(O)C(C)(C)COP(=O)(O)OP(=O)(O)OCC1OC(n2cnc3c(N)ncnc32)C(O)C1OP(=O)(O)O",
  "CCCCCCCCCCCCCC(=O)OCC(COC(=O)CCCCCCCCCCCCC)OC(=O)CCCCCCCCCCCCC>>CCCCCCCCCCCCCC(=O)O.CCCCCCCCCCCCCC(=O)OCC(CO)OC(=O)CCCCCCCCCCCCC",
  "O=S(=O)(O)c1cccc(O)c1O>>Nc1ccccc1S(=O)(=O)O",
  "CCCC(C)(O)C#N>>CCCC(C)=O",
  "CC(C)(COP(=O)(O)OP(=O)(O)OCC1OC(n2cnc3c(N)ncnc32)C(O)C1OP(=O)(O)O)C(O)C(=O)NCCC(=O)NCCSC(=O)C=Cc1ccc(O)c(O)c1>>COc1cc(C=CC(=O)SCCNC(=O)CCNC(=O)C(O)C(C)(C)COP(=O)(O)OP(=O)(O)OCC2OC(n3cnc4c(N)ncnc43)C(O)C2OP(=O)(O)O)ccc1O",
  "C=CC1=CCC2C(CCC3C(C)(C)CC(=O)CC23C)C1C>>C=CC1=CCC2C(CCC3C(C)(C)C(O)C(=O)CC23C)C1C",
  "CCCCCCCCC=CCCCCCCCC(=O)NC(CCCCN)C(=O)O>>CCCCCCCCC=CCCCCCCCC(=O)O.NCCCCC(N)C(=O)O",
  "CCC(C)N>>CCC(C)=O",
  "C=C1C(=O)OC2C1CCC(C)=CCC(O)C1(C)OC21>>C=C1C(=O)OC2C1CCC(C)=CCCC1(C)OC21",
  "CC(C(=O)C(=O)O)c1ccccc1>>CC(c1ccccc1)C(N)C(=O)O",
  "CS(=O)(=O)CCC(N)C(=O)O>>CC(=O)NC(CCS(C)(=O)=O)C(=O)O",
  "C[N+](C)(C)CC(O)P(=O)(O)O>>C[N+](C)(C)CC(=O)O",
  "OCC(O)CO>>O=C(CO)CO",
  "COC1C(O)C(O)C(O)C(O)C1O>>COC1C(O)C(=O)C(O)C(O)C1O",
  "CC1NCCc2cc(O)c(O)cc21>>CC1c2cc(O)c(O)cc2CCN1C",
  "CCCCCCCCCC=CC=CC(O)CCCC(=O)O>>CCCCCCCCCC=CC=CC(=O)CCCC(=O)O.O",
  "CC(C)=CCCC(C)(OC1OC(CO)C(O)C(O)C1O)C1CCC2(C)C1C(O)CC1C3(C)CCC(O)C(C)(C)C3C(OC3OC(CO)C(O)C(O)C3O)CC12C>>CC(C)=CCCC(C)(OC1OC(CO)C(O)C(O)C1O)C1CCC2(C)C1C(O)CC1C3(C)CCC(O)C(C)(C)C3C(O)CC12C",
  "COc1ccc(C(=O)O)c(O)c1>>COc1cccc(O)c1",
  "CC(=O)OCCC(C)C>>CC(C)CCO",
  "C=C(C)C#Cc1cc(O)cc(CC=C(C)C)c1O>>C=C(C)C#Cc1cc(O)ccc1O",
  "CCCCCCCCCCCCCC(=O)OCC=C(C)CCCC(C)CCCC(C)CCCC(C)C>>CC(=CCO)CCCC(C)CCCC(C)CCCC(C)C.CCCCCCCCCCCCCC(=O)SCCNC(=O)CCNC(=O)C(O)C(C)(C)COP(=O)(O)OP(=O)(O)OCC1OC(n2cnc3c(N)ncnc32)C(O)C1OP(=O)(O)O",
  "COc1cc(COC(=O)CCCCC=CC(C)C)ccc1O>>CC(C)C=CCCCCC(=O)SCCNC(=O)CCNC(=O)C(O)C(C)(C)COP(=O)(O)OP(=O)(O)OCC1OC(n2cnc3c(N)ncnc32)C(O)C1OP(=O)(O)O.COc1cc(CO)ccc1O",
  "O=c1cc(-c2ccc(OC3OC(CO)C(O)C(O)C3O)c(O)c2)oc2cc(O)cc(O)c12>>O=c1cc(-c2ccc(O)c(O)c2)oc2cc(O)cc(O)c12.OCC1OC(O)C(O)C(O)C1O",
  "CC(=O)NC1C(OP(=O)(O)OP(=O)(O)OCC2OC(n3ccc(=O)[nH]c3=O)C(O)C2O)OC(C)C(O)C1O>>CC(=O)NC1C(OP(=O)(O)OP(=O)(O)OCC2OC(n3ccc(=O)[nH]c3=O)C(O)C2O)OC(C)C(=O)C1O",
  "CCCCCC(=O)OC(CC(=O)O)C[N+](C)(C)C>>CCCCCC(=O)SCCNC(=O)CCNC(=O)C(O)C(C)(C)COP(=O)(O)OP(=O)(O)OCC1OC(n2cnc3c(N)ncnc32)C(O)C1OP(=O)(O)O.C[N+](C)(C)CC(O)CC(=O)O",
  "CN(C)c1ccc(N=[N+]([O-])c2ccccc2)cc1>>CN(C)c1ccc(N=Nc2ccccc2)cc1",
  "CC(C)=CCc1cc(C(=O)Nc2c(O)c3ccc(OC4OC(C)(C)C(O)C(O)C4O)c(C)c3oc2=O)ccc1O>>COC1C(O)C(O)C(Oc2ccc3c(O)c(NC(=O)c4ccc(O)c(CC=C(C)C)c4)c(=O)oc3c2C)OC1(C)C",
  "O=C(O)C(O)=C(O)C(=O)O>>O=C(O)C(O)C(O)C(=O)O",
  "CC(=O)NCCc1c[nH]c2ccc(O)cc12>>NCCc1c[nH]c2ccc(O)cc12",
  "CC12CCC3c4cc(O)c(O)cc4CCC3C1CCC2O>>COc1cc2c(cc1O)C1CCC3(C)C(O)CCC3C1CC2",
  "CCC=CCC=CCC(C=CC=CCC=CCC=CCCC(=O)O)OO>>CCC=CCC=CCC1OC1C=CC=CC=CCC=CCCC(=O)O",
  "C=C1CC23CCC4C(C)(C(=O)OC5OC(CO)C(O)C(O)C5O)CCCC4(C)C2CCC1(OC1OC(CO)C(O)C(OC2OC(CO)C(O)C(O)C2O)C1OC1OC(CO)C(O)C(O)C1O)C3>>C=C1CC23CCC4C(C)(C(=O)O)CCCC4(C)C2CCC1(OC1OC(CO)C(O)C(OC2OC(CO)C(O)C(O)C2O)C1OC1OC(CO)C(O)C(O)C1O)C3",
  "Cc1c(NOC2OC(CO)C(O)C(O)C2O)cc([N+](=O)[O-])cc1[N+](=O)[O-]>>Cc1c(NO)cc([N+](=O)[O-])cc1[N+](=O)[O-]",
  "CC1=C2CC(O)C3(C)CCC4OCC4(O)C3CC(CC1)C2(C)C>>CC1=C2CCC3(C)CCC4OCC4(O)C3CC(CC1)C2(C)C",
  "COc1cc2c(cc1OC)CN(C)CC2>>COc1cc2c(cc1OC)CNCC2",
  "Cc1cn(C2CC(O)C(COP(=O)(O)OP(=O)(O)OC3OC(C(C)O)C(O)C3O)O2)c(=O)[nH]c1=O>>Cc1cn(C2CC(O)C(COP(=O)(O)OP(=O)(O)OC3OC(C)C(O)C(O)C3O)O2)c(=O)[nH]c1=O",
  "CCCCCCCCCCCC(=O)OCC=C(C)CCCC(C)CCCC(C)CCCC(C)C>>CC(=CCO)CCCC(C)CCCC(C)CCCC(C)C.CCCCCCCCCCCC(=O)SCCNC(=O)CCNC(=O)C(O)C(C)(C)COP(=O)(O)OP(=O)(O)OCC1OC(n2cnc3c(N)ncnc32)C(O)C1OP(=O)(O)O",
  "CCCCCC=CCC=CCC=CCC=CCCCC(=O)OCC(CO)OC(=O)CCCC=CCC=CCC=CCC=CCCCCC>>CCCCCC=CCC=CCC=CCC=CCCCC(=O)OCC(COP(=O)(O)O)OC(=O)CCCC=CCC=CCC=CCC=CCCCCC",
  "O=[N+]([O-])c1ccccc1Cl>>O=N[O-].Oc1cccc(Cl)c1O",
  "COc1cc(CNC(=O)CCCCC=CC(C)C)ccc1O>>CC(C)C=CCCCCC(=O)SCCNC(=O)CCNC(=O)C(O)C(C)(C)COP(=O)(O)OP(=O)(O)OCC1OC(n2cnc3c(N)ncnc32)C(O)C1OP(=O)(O)O.COc1cc(CN)ccc1O",
  "O=P(O)(O)OCC1OC(O)C(O)C(O)C1O>>O=P(O)(O)OCC(O)C(O)C(O)C(O)CO",
  "COc1cc(CC(CO)C(CO)Cc2ccc(O)c(OC)c2)ccc1O>>COc1cc(CC2COC(=O)C2Cc2ccc(O)c(OC)c2)ccc1O",
  "CC1CCC2(C)CCC3(C)C(=CCC4C5(C)CCC(O)C(C)(C)C5CCC43C)C2C1C>>CC(C)=CCCC(C)=CCCC(C)=CCCC=C(C)CCC=C(C)CCC1OC1(C)C",
  "COc1ccc(CC(N)C(=O)NC2C(CO)OC(n3cnc4c(N(C)C)ncnc43)C2O)cc1>>CN(C)c1ncnc2c1ncn2C1OC(CO)C(NC(=O)C(N)Cc2ccc(O)cc2)C1O",
  "CC(C)=CCCC(C)=CCCC(C)=CCO>>CC(=CCCC(C)=CCCC(C)=CCO)CO",
  "c1ccc2[nH]ccc2c1>>O=C1Cc2ccccc2N1",
  "CC(=O)CCc1ccccc1>>CC(N)CCc1ccccc1",
  "CCC=CCC=CCC=CCCCCCCCC(=O)O>>CCC=CCC=CCC=CCCCCCCCC(=O)SCCNC(=O)CCNC(=O)C(O)C(C)(C)COP(=O)(O)OP(=O)(O)OCC1OC(n2cnc3c(N)ncnc32)C(O)C1OP(=O)(O)O",
  "CC(C=O)=CCCC(C)C=CO>>CC(C=O)=CCCC(C)=CC=O",
  "Oc1ccnc2ccccc12>>Oc1cnc2ccccc2c1O",
  "CC(=O)CCCC(O)c1c(O)cc2c(c1O)C(=O)c1c(O)cc(O)cc1C2=O>>CC(O)CCCC(O)c1c(O)cc2c(c1O)C(=O)c1c(O)cc(O)cc1C2=O",
  "CC1OC(OP(=O)(O)OP(=O)(O)OCC2OC(n3ccc(=O)[nH]c3=O)C(O)C2O)C(O)C(O)C1N>>CC1OC(OP(=O)(O)OP(=O)(O)OCC2OC(n3ccc(=O)[nH]c3=O)C(O)C2O)C(O)C(O)C1=O",
  "CC1=C(COP(=O)(O)OP(=O)(O)O)C2(C)CCCC(C)(C)C2CC1>>CC1=C(COP(=O)(O)O)C2(C)CCCC(C)(C)C2CC1",
  "CC(O)CCCC(O)C=CC1C(O)CC2OC(=CCCCC(=O)O)CC21>>CCCCCC(O)C=CC1C(O)CC2OC(=CCCCC(=O)O)CC21",
  "CC(N)CCc1ccccc1>>CC(=O)CCc1ccccc1",
  "C[N+](C)(C)C(Cc1c[nH]c([S+](O)CC(NC(=O)CCC(N)C(=O)O)C(=O)O)n1)C(=O)O>>C[N+](C)(C)C(Cc1c[nH]c([S+](O)CC(N)C(=O)O)n1)C(=O)O.NC(CCC(=O)O)C(=O)O",
  "O=Cc1ccc(S(=O)(=O)O)cc1>>O=S(=O)(O)c1ccc(CO)cc1",
  "CCCCCC(C)=O>>CCCCCC(C)(O)C#N",
  "CC(C=CC=C(C)C=CC1C(C)=CCCC1(C)C)=CC=CC=C(C)C=CC=C(C)C=CC1C(C)=CCCC1(C)C>>CC(C)=CCCC(C)=CC=CC(C)=CC=CC(C)=CC=CC=C(C)C=CC=C(C)C=CC1C(C)=CCCC1(C)C",
  "OC1C=Cc2ccc3ccccc3c2C1O>>Oc1ccc2ccc3ccccc3c2c1O",
  "O=C(O)c1ccc2c(c1)OCO2>>O=Cc1ccc2c(c1)OCO2",
  "CCCCCC=CCC=CCCCCCCCC(=O)OCC(COP(=O)(O)OCCNC)OC(=O)CCCCCCCC=CCC=CCCCCC>>CCCCCC=CCC=CCCCCCCCC(=O)OCC(COP(=O)(O)OCCN(C)C)OC(=O)CCCCCCCC=CCC=CCCCCC",
  "NCCC(=O)NCCc1ccc(O)c(O)c1>>NCCC(=O)O.NCCc1ccc(O)c(O)c1",
  "CC(=CCC1=CC(=O)c2ccccc2C1=O)CCCC(C)CCCC(C)CCCC(C)C>>CC(=CCc1cc(O)c2ccccc2c1O)CCCC(C)CCCC(C)CCCC(C)C",
  "C[S+](O)CCCCC(S)=NOS(=O)(=O)O>>C[S+](O)CCCCC#N.S",
  "COc1ccc(-c2cc(=O)c3c(O)cc(O)cc3o2)cc1>>COc1ccc(-c2cc(=O)c3c(O)cc(OC)cc3o2)cc1",
  "CC(C)O>>CCC",
  "C[n+]1ccccc1>>c1ccncc1",
  "CCCCCCCCCCCCCC=CC(O)C(CO)NC(C)=O>>CCCCCCCCCCCCCC=CC(O)C(COP(=O)(O)O)NC(C)=O",
  "CC(=O)C1CCC2C3CC(O)C4=CC(=O)CCC4(C)C3CCC12C>>CC(=O)C1CCC2C3CCC4=CC(=O)CCC4(C)C3CCC12C",
  "O=C(O)C(=O)CC1(C(=O)O)C=CC(O)C=C1>>Nc1ncnc2c1ncn2C1OC(C[S+](CCC(N)C(=O)O)CC(=O)O)C(O)C1O.O=C(O)C(=O)Cc1ccccc1",
  "CCC=CCC(O)C=CC=CC=CC=CC(O)C(O)CC=CCCC(=O)O>>CCC=CCC(=O)C=CC=CC=CC=CC(O)C(O)CC=CCCC(=O)O",
  "O=CCC(=O)O>>O=C=O",
  "CC=O>>CC(=O)C(C)O",
  "CCCCCC(O)C=CC1OC2CC(C2)C1CC=CCCCC(=O)O>>CC(O)CCCC(O)C=CC1OC2CC(C2)C1CC=CCCCC(=O)O",
  "C=CCN=C=S>>C=CCC(S)=NOS(=O)(=O)O",
  "CCC(C)C1C(C)=CC2CC(C)CC(C)C2C1(C)C(=O)C=CO>>CCC(C)C1C2(C)OC2C2CC(C)CC(C)C2C1(C)C(O)=CC=O",
  "CC=CC=CC=CCC(C)CCC=C(C)C(=O)C1C(=O)NC(CO)C1=O>>CC=CC1C=CC2CC(C)CCC2C1(C)C(O)=C1C(=O)NC(CO)C1=O",
  "CC(C)=CCCC(C)=CCCC(C)=CCCC(C)=CCCC(C)=CCCC(C)=CCCC(C)=CCCC(C)=CCC1=CC(=O)c2ccccc2C1=O>>CC(C)=CCCC(C)=CCCC(C)=CCCC(C)=CCCC(C)=CCCC(C)=CCCC(C)=CCCC(C)=CCc1cc(O)c2ccccc2c1O",
  "CC(=O)OC1C2C3CC4C5=Nc6ccccc6C51CC2N4C(C)C3CO>>CC(=O)OC1C2C3CC4C5=Nc6ccccc6C51CC2N4C(C)C3C=O",
  "COc1cccc2nc3c(O)cccc3nc12>>COc1cccc2nc3c(OC)cccc3nc12",
  "Clc1ccc(COC(Cn2ccnc2)c2ccc(Cl)cc2Cl)c(Cl)c1>>Clc1ccc(COC(Cn2ccnc2)c2ccc(Cl)cc2Cl)c(Cl)c1",
  "CC1OC(Oc2c(-c3cc(O)c(O)c(O)c3)oc3cc(O)cc(O)c3c2=O)C(OC2OC(COC(=O)C=Cc3ccc(O)cc3)C(O)C(O)C2O)C(O)C1O>>CC(C)(COP(=O)(O)OP(=O)(O)OCC1OC(n2cnc3c(N)ncnc32)C(O)C1OP(=O)(O)O)C(O)C(=O)NCCC(=O)NCCSC(=O)C=Cc1ccc(O)cc1.CC1OC(Oc2c(-c3cc(O)c(O)c(O)c3)oc3cc(O)cc(O)c3c2=O)C(OC2OC(CO)C(O)C(O)C2O)C(O)C1O",
  "CCCCCC=CC=C1C(=O)C=CC1CC=CCCCC(=O)OC(CO)CO>>CCCCCC=CC=C1C(=O)C=CC1CC=CCCCC(=O)O.OCC(O)CO",
  "O=C1CCCCCNC(=O)CCCCCN1>>NCCCCCC(=O)NCCCCCC(=O)O",
  "CC12CCC(=O)C=C1CCC1C2C(=O)CC2(C)C1CCC2(O)C(=O)C=O>>CC12CCC(=O)C=C1CCC1C2C(=O)CC2(C)C1CCC2(O)C(=O)CO",
  "CCC(=O)C(O)CC>>CCC(N)C(O)CC",
  "C=CC(C)=O>>CCC(C)=O",
  "O=C(O)CC(NC(=O)Cc1c[nH]c2ccccc12)C(=O)O>>NC(CC(=O)O)C(=O)O.O=C(O)Cc1c[nH]c2ccccc12",
  "C[N+](C)(C)CC(=O)CC(=O)O>>CC(=O)CC(=O)O.CC(C)(COP(=O)(O)OP(=O)(O)OCC1OC(n2cnc3c(N)ncnc32)C(O)C1OP(=O)(O)O)C(O)C(=O)NCCC(=O)NCCSC(=O)C[N+](C)(C)C",
  "CC(C)=CCCC(C)=CCCC(C)=CCCC(C)=CCOCC(O)COP(=O)(O)O>>CC(C)=CCCC(C)=CCCC(C)=CCCC(C)=CCOP(=O)(O)OP(=O)(O)O.O=P(O)(O)OCC(O)CO",
  "CC(=O)Nc1ccc2c(c1)Cc1ccccc1-2>>CC(=O)N(O)c1ccc2c(c1)Cc1ccccc1-2",
  "N=C(N)NCCCCNC(=O)C=Cc1ccc(O)cc1>>CC(C)(COP(=O)(O)OP(=O)(O)OCC1OC(n2cnc3c(N)ncnc32)C(O)C1OP(=O)(O)O)C(O)C(=O)NCCC(=O)NCCSC(=O)C=Cc1ccc(O)cc1.N=C(N)NCCCCN",
  "OCc1ccccc1OC1OC(CO)C(O)C(O)C1O>>OCc1ccccc1O",
  "NC(CCCC=O)C(=O)O>>NCCCCC(N)C(=O)O",
  "CCC(C)c1nc2c(CCCNC(=N)N)[nH]c(-c3c[nH]c4ccccc34)cn-2c1=O>>CCC(C)C(=O)Nc1ncc(-c2c[nH]c3ccccc23)nc1CCCNC(=N)N",
  "O=C(O)CC(=O)C(=O)O>>O=C(O)CC(O)(CC(=O)O)C(=O)O",
  "O=C(O)C(=O)c1ccccc1>>CC(C)(COP(=O)(O)OP(=O)(O)OCC1OC(n2cnc3c(N)ncnc32)C(O)C1OP(=O)(O)O)C(O)C(=O)NCCC(=O)NCCSC(=O)c1ccccc1",
  "CC(NC(CCNC(Cc1c[nH]cn1)C(=O)O)C(=O)O)C(=O)O>>CC(=O)C(=O)O.NC(CCNC(Cc1c[nH]cn1)C(=O)O)C(=O)O",
  "O=C(O)C(=O)C(O)C(O)C(O)COP(=O)(O)O>>O=C(O)C(O)C(O)C(O)C(O)COP(=O)(O)O",
  "CCCCCC(O)CCCCCCCC(=O)O>>CCCCCCCCCCCCCC(=O)O",
  "O=C(O)C(O)C(=O)O>>O=C(O)C(=O)C(=O)O",
  "CCCCCCCCCCCCC=CC(=O)SCCNC(=O)CCNC(=O)C(O)C(C)(C)COP(=O)(O)OP(=O)(O)OCC1OC(n2cnc3c(N)ncnc32)C(O)C1OP(=O)(O)O>>CCCCCCCCCCCCCCC(=O)SCCNC(=O)CCNC(=O)C(O)C(C)(C)COP(=O)(O)OP(=O)(O)OCC1OC(n2cnc3c(N)ncnc32)C(O)C1OP(=O)(O)O",
  "CC(CCC(=O)O)C1CCC2C3CCC4CC(O)CCC4(C)C3CCC12C>>CC(CCC(=O)SCCNC(=O)CCNC(=O)C(O)C(C)(C)COP(=O)(O)OP(=O)(O)OCC1OC(n2cnc3c(N)ncnc32)C(O)C1OP(=O)(O)O)C1CCC2C3CCC4CC(O)CCC4(C)C3CCC12C",
  "NC(CCS)C(=O)O>>CSCCC(N)C(=O)O",
  "COc1cc(O)c2c(O)c3c(=O)cc(C)oc3cc2c1>>Cc1cc(=O)c2c(O)c3c(O)cc(O)cc3cc2o1",
  "COS(=O)(=O)O>>CO",
  "CSCCCCC(=S)NOS(=O)(=O)O>>CSCCCCC#N.S",
  "O=P(O)(OC1C(O)C(O)C(O)C(O)C1O)OC1C(O)C(O)C(O)C(O)C1O>>O=P(O)(OC1C(O)C(O)C(O)C(O)C1O)OC1C(O)C(O)C(O)C(O)C1OC1OC(CO)C(O)C(O)C1O",
  "CC(=O)N1CCC1C(=O)O>>O=C(O)C1CCN1",
  "CC12CCC(O)CC1=CC(O)C1C2CCC2(C)C(O)CCC12>>CC12CCC(O)CC1=CCC1C2CCC2(C)C(O)CCC12",
  "C=C(C(=O)O)C1CC=C(C)CCC=C(C)CC1O>>C=C(C(=O)O)C1C(O)C=C(C)CCC=C(C)CC1O",
  "CCCCCCCCCCCCCCCCCCCCCCCCCCCC(=O)NC(CO)C(O)CCCCCCCCCCCCCCC>>CCCCCCCCCCCCCCCC(O)C(N)CO.CCCCCCCCCCCCCCCCCCCCCCCCCCCC(=O)SCCNC(=O)CCNC(=O)C(O)C(C)(C)COP(=O)(O)OP(=O)(O)OCC1OC(n2cnc3c(N)ncnc32)C(O)C1OP(=O)(O)O",
  "C[N+](C)(C)CCOP(=O)(O)OP(=O)(O)OCC1OC(n2ccc(N)nc2=O)C(O)C1O>>C[N+](C)(C)CCOP(=O)(O)O.Nc1ccn(C2OC(COP(=O)(O)OP(=O)(O)OP(=O)(O)O)C(O)C2O)c(=O)n1",
  "NC1=CCC(=O)NC1=O>>NC(=O)CCC(N)C(=O)O",
  "O=C(NC1COC(=O)C(NC(=O)c2cccc(O)c2O)COC(=O)C(NC(=O)c2cccc(O)c2O)COC1=O)c1cccc(O)c1O>>O=C(NC1COC(=O)C(NC(=O)c2cccc(O)c2O)COC(=O)C(NC(=O)c2cccc(O)c2O)COC1=O)c1cccc(O)c1O",
  "O=C(CCCc1c[nH]c2ccccc12)OC1OC(CO)C(O)C(O)C1O>>O=C(O)CCCc1c[nH]c2ccccc12",
  "O=P(O)(O)OCC1OC(OP(=O)(O)O)C(O)C1O>>O=P(O)(O)OC1OC(CO)C(O)C1O",
  "COc1cc(CO)ccc1O>>COc1cc(C=O)ccc1O",
  "CC(=O)OC1CC2C3=C(C(C)C)CCC3(C)CCC2(C)C(=O)C=C1CO>>CC(C)C1=C2C3CC(O)C(CO)=CC(=O)C3(C)CCC2(C)CC1",
  "COC(C=COC1(C)Oc2c(C)c(O)c3c(c2C1=O)C(=O)C=C(O)C3=O)C(C)C(OC(C)=O)C(C)C(O)C(C)C(O)C(C)C=CC=C(C)C(N)=O>>COC1C=COC2(C)Oc3c(C)c(O)c4c(O)c(cc(O)c4c3C2=O)NC(=O)C(C)=CC=CC(C)C(O)C(C)C(O)C(C)C(OC(C)=O)C1C",
  "O=C(O)CCC(C(=O)O)C(O)C(=O)O>>O=C(O)CCCC(=O)C(=O)O",
  "CCC=CCC=CCC=CCCCCCCC(OO)C(=O)O>>CCC=CCC=CCC=CCCCCCCC=O.O=C=O",
  "Cc1[nH]c2ccccc2c(=O)c1O>>CC(=O)Nc1ccccc1C(=O)O.[C-]#[O+]",
  "CCC(C)C(=O)SCCNC(=O)CCNC(=O)C(O)C(C)(C)COP(=O)(O)OP(=O)(O)OCC1OC(n2cnc3c(N)ncnc32)C(O)C1OP(=O)(O)O>>C=C(CC)C(=O)SCCNC(=O)CCNC(=O)C(O)C(C)(C)COP(=O)(O)OP(=O)(O)OCC1OC(n2cnc3c(N)ncnc32)C(O)C1OP(=O)(O)O",
  "Oc1c(Cl)cc(Cl)cc1Cl>>COc1c(Cl)cc(Cl)cc1Cl",
  "NC(=O)CCC(N)C(=O)O>>NC(=O)CCC(=O)C(=O)O",
  "O=C(CO)C(O)C(O)C(=O)CO>>O=C(CO)C(O)C(O)C(O)CO",
  "C#C>>CC=O",
  "CC1=CC2CC(C)(C)CC23C(C)CCC13>>CC(C)=CCCC(C)=CCCC(C)=CCOP(=O)(O)OP(=O)(O)O",
  "CCOC(=O)CC(C)O>>CCOC(=O)CC(C)=O",
  "CC(C(=O)O)C(O)(CC(=O)O)C(=O)O>>CCC(=O)SCCNC(=O)CCNC(=O)C(O)C(C)(C)COP(=O)(O)OP(=O)(O)OCC1OC(n2cnc3c(N)ncnc32)C(O)C1OP(=O)(O)O.O=C(O)CC(=O)C(=O)O",
  "CC12CCC3c4ccc(O)cc4CCC3C1CC(O)C2=O>>CC12CCC3c4ccc(O)cc4CCC3C1CCC2=O",
  "COc1cc(O)c2c(=O)c(-c3ccc(O)cc3)coc2c1C1OC(C(=O)O)C(O)C(O)C1O>>COc1cc(O)c2c(=O)c(-c3ccc(O)cc3)coc2c1.O=C(O)C1OC(OP(=O)(O)OP(=O)(O)OCC2OC(n3ccc(=O)[nH]c3=O)C(O)C2O)C(O)C(O)C1O",
  "CCCCCC=CCC=CCC=CCC=CCCCC(=O)OCC(O)COP(=O)(O)OCC[N+](C)(C)C>>CCCCCC=CCC=CCC=CCC=CCCCC(=O)O.C[N+](C)(C)CCOP(=O)(O)OCC(O)CO",
  "O=C1OC(CO)C(OC2OC(CO)C(OC3OC(CO)C(OC4OC(CO)C(OC5OC(CO)C(OC6OC(CO)C(O)C(O)C6O)C(O)C5O)C(O)C4O)C(O)C3O)C(O)C2O)C(O)C1O>>O=C(O)C(O)C(O)C(OC1OC(CO)C(OC2OC(CO)C(OC3OC(CO)C(OC4OC(CO)C(OC5OC(CO)C(O)C(O)C5O)C(O)C4O)C(O)C3O)C(O)C2O)C(O)C1O)C(O)CO",
  "C=CC(C)(O)CCC1(C)C(C)CCC2(C)C(C)=CCCC21>>C=CC(C)(CCC1(C)C(C)CCC2(C)C(C)=CCCC21)OC",
  "CCCCCC=CCC(O)C=CC=CC=CC(CCCC(=O)O)OO>>CCCCCC=CCC(O)C=CC=CCC=CCCCC(=O)O",
  "C=C(C)C1CCC(C)CC1=O>>C=C(C)C1CCC(C)=CC1=O",
  "CCCCCCCCC=CCCCCCCCC(=O)OCCCCCCCCCCCCCCCC>>CCCCCCCCC=CCCCCCCCC(=O)SCCNC(=O)CCNC(=O)C(O)C(C)(C)COP(=O)(O)OP(=O)(O)OCC1OC(n2cnc3c(N)ncnc32)C(O)C1OP(=O)(O)O.CCCCCCCCCCCCCCCCO",
  "Nc1ncnc2c1ncn2C1OC(COP(=O)(O)OP(=O)(O)OCC2OC(O)C(O)C2O)C(O)C1O>>O=P(O)(O)OCC1OC(O)C(O)C1O",
  "CC(C)(COP(=O)(O)OP(=O)(O)OCC1OC(n2cnc3c(N)ncnc32)C(O)C1OP(=O)(O)O)C(O)C(=O)NCCC(=O)NCCSC(=O)C=Cc1ccccc1>>O=CC=Cc1ccccc1",
  "COc1cccc(CC=C(C)CCC=C(C)CCC=C(C)CCC=C(C)CCC=C(C)CCC=C(C)CCC=C(C)C)c1O>>CC(C)=CCCC(C)=CCCC(C)=CCCC(C)=CCCC(C)=CCCC(C)=CCCC(C)=CCc1cccc(O)c1O",
  "CSCCC(=O)SCCNC(=O)CCNC(=O)C(O)C(C)(C)COP(=O)(O)OP(=O)(O)OCC1OC(n2cnc3c(N)ncnc32)C(O)C1OP(=O)(O)O>>CSC=CC(=O)SCCNC(=O)CCNC(=O)C(O)C(C)(C)COP(=O)(O)OP(=O)(O)OCC1OC(n2cnc3c(N)ncnc32)C(O)C1OP(=O)(O)O",
  "O=[N+]([O-])C1=CCCCC1>>O=[N+]([O-])C1CCCCC1",
  "O=C(O)CC(=O)Nc1ccc(Cl)c(Cl)c1>>CC(C)(COP(=O)(O)OP(=O)(O)OCC1OC(n2cnc3c(N)ncnc32)C(O)C1OP(=O)(O)O)C(O)C(=O)NCCC(=O)NCCSC(=O)CC(=O)O.Nc1ccc(Cl)c(Cl)c1",
  "O=C(O)CCC1=CC=CC(O)C1O>>O=C(O)CCc1cccc(O)c1O",
  "CCCCCCCCCCCCCCC(=O)C(=O)O>>CCCCCCCCCCCCCCC(O)C(=O)O",
  "CC(C=C=C1C(C)(C)CC(O)CC1(C)O)=CC=CC(C)=CC=CC=C(C)C=CC=C(C)C=CC12OC1(C)CC(O)CC2(C)C>>CC(C=CC12OC1(C)CC(O)CC2(C)C)=CC=O.CC(C=O)=CC=CC=C(C)C=CC=C(C)C=C=C1C(C)(C)CC(O)CC1(C)O",
  "O=C(O)C(O)C(C[PH](=O)O)C(=O)O>>O=C(O)CC(=C[PH](=O)O)C(=O)O",
  "CC(=O)C1CCC2C3C(O)C=C4CC(O)CCC4(C)C3CCC12C>>CC(=O)C1CCC2C3CC=C4CC(O)CCC4(C)C3CCC12C",
  "O=C(O)C(=O)C=Cc1ccccc1O>>CC(=O)C(=O)O.O=Cc1ccccc1O",
  "O=CCCC[N+]1=CCCC1>>NCCCC[N+]1=CCCC1.O=O",
  "C=C(OC1C=CC=C(C(=O)O)C1O)C(=O)O>>CC(=O)C(=O)O.O=C(O)C1=CC=CC(O)C1O",
  "CC1=CCC2C(C)(C)CCCC2(C)C1CO>>CC1(C)CCCC2(C)C(CO)C(CO)=CCC12",
  "COc1cc(O)c2c(O)c3c(cc2c1)CC(CC(C)=O)OC3=O>>COC(=O)CC1Cc2cc3cc(OC)cc(O)c3c(O)c2C(=O)O1",
  "O=CC=Nc1c(NCC(O)C(O)C(O)CO)[nH]c(=O)[nH]c1=O>>Nc1c(NCC(O)C(O)C(O)CO)[nH]c(=O)[nH]c1=O.O=CC=O",
  "CC(CCC(=O)NCC(=O)O)C1CCC2C3CCC4CC(O)CCC4(C)C3CCC12C>>CC(CCC(=O)NCC(=O)O)C1CCC2C3CCC4CC(OS(=O)(=O)O)CCC4(C)C3CCC12C",
  "CC(CCC(OC1OC(CO)C(O)C(O)C1O)C(C)(C)O)C1CCC2(C)C3CC=C4C(CCC(OC5OC(COC6OC(CO)C(O)C(O)C6O)C(O)C(O)C5O)C4(C)C)C3(C)C(O)CC12C>>CC(CCC(OC1OC(CO)C(O)C(O)C1O)C(C)(C)O)C1CCC2(C)C3CC=C4C(CCC(OC5OC(CO)C(O)C(O)C5O)C4(C)C)C3(C)C(O)CC12C",
  "CCCCCCCCC=CCCCCCCCC(=O)OCC(O)COP(=O)(O)OCCNC(=O)CCCCCCCCCCCCCCCCC>>CCCCCCCCC=CCCCCCCCC(=O)O.CCCCCCCCCCCCCCCCCC(=O)NCCOP(=O)(O)OCC(O)CO",
  "CC1CC(O)CC(C)(C)C1=O>>CC1CC(=O)CC(C)(C)C1=O",
  "CC(C)=CCCC(C)=CCCC(C)=CCCC(C)=CCCC(C)=CCCC(C)=CCCC(C)=CCCC(C)=CCCC(C)=CCc1cc(O)c2ccccc2c1O>>CC(C)=CCCC(C)=CCCC(C)=CCCC(C)=CCCC(C)=CCCC(C)=CCCC(C)=CCCC(C)=CCCC(C)=CCc1c(C)c(O)c2ccccc2c1O",
  "O=C1NC(c2c[nH]c3ccc(O)cc23)=CC1=C1C(=O)Nc2ccccc21>>O=C(O)c1[nH]c(-c2c[nH]c3ccc(O)cc23)cc1-c1c(O)[nH]c2ccccc12",
  "COC(C)(C)CC=CC(C)=CC=CC(C)=CC=CC(C)=CC=CC=C(C)C=CC=C(C)C=CC=C(C)C=CC(O)(O)C(C)(C)OC>>COC(C)(C)CC=CC(C)=CC=CC(C)=CC=CC(C)=CC=CC=C(C)C=CC=C(C)C=CC=C(C)C=CC(=O)C(C)(C)OC",
  "O=c1cnn(C2OC(COP(=O)(O)O)C(O)C2O)c(=O)[nH]1>>O=c1cnn(C2OC(CO)C(O)C2O)c(=O)[nH]1",
  "O=C(O)C(=O)Cc1ccc(O)c(O)c1>>NC(Cc1ccc(O)c(O)c1)C(=O)O.O=O",
  "CN(C)CCc1ccc(O)c(O)c1>>CNCCc1ccc(O)c(O)c1",
  "CCCCCCCC(=O)Nc1ccccc1C(=O)O>>CCCCCCCC(=O)O.Nc1ccccc1C(=O)O",
  "CC(C)(COP(=O)(O)OP(=O)(O)OCC1OC(n2cnc3c(N)ncnc32)C(O)C1OP(=O)(O)O)C(O)C(=O)NCCC(=O)NCCSC(=O)C(CC(=O)O)C(O)c1ccccc1>>CC(C)(COP(=O)(O)OP(=O)(O)OCC1OC(n2cnc3c(N)ncnc32)C(O)C1OP(=O)(O)O)C(O)C(=O)NCCC(=O)NCCSC(=O)C(CC(=O)O)C(=O)c1ccccc1",
  "CC(C)=CCCC(C)=CCCC(C)=CCCC(C)=CCCC(C)=CCCC(C)=CCCC(C)=CCCC(C)=CCCC(C)=CCCC(C)=CCCC(C)=CCOP(=O)(O)OP(=O)(O)O>>CC(C)=CCCC(C)=CCCC(C)=CCCC(C)=CCCC(C)=CCCC(C)=CCCC(C)=CCCC(C)=CCCC(C)=CCCC(C)=CCCC(C)=CCOP(=O)(O)O",
  "CCCCCC(=O)OCCCC>>CCCCCC(=O)SCCNC(=O)CCNC(=O)C(O)C(C)(C)COP(=O)(O)OP(=O)(O)OCC1OC(n2cnc3c(N)ncnc32)C(O)C1OP(=O)(O)O.CCCCO",
  "CC(=O)OCC(C#Cc1ccc(-c2cccs2)s1)OC(C)=O>>CC(=O)O.CC(=O)OCC(O)C#Cc1ccc(-c2cccs2)s1",
  "CCCCCCC(O)CC=CCCCCCCCC(=O)O>>O=C(O)CCCCCCCC=CCC(O)CCCCCCO",
  "NC(Cc1cccc(O)c1)C(=O)O>>O=C(O)C(=O)Cc1cccc(O)c1",
  "CCC12C=CCN3CCC4(C(=C(C(=O)OC)C1)Nc1ccccc14)C32>>CCC12C=CCN3CCC4(C(=C(C(=O)OC)C1)Nc1cc(O)ccc14)C32",
  "CC(C)CCCCCCCCCCCC(O)C(N)CS(=O)(=O)O>>CC(C)CCCCCCCCCCCC(=O)C(N)CS(=O)(=O)O",
  "O=C1C=CC(=O)N1>>NC(=O)C=CC(=O)O",
  "CC(=CCc1c(O)c(Cl)c(C)c(C=O)c1O)CCC=C(C)C1CC(O)C(C)(C)O1>>CC(=CCc1c(O)c(Cl)c(C)c(C=O)c1O)CCC=C(C)C(O)CC1OC1(C)C",
  "Cc1ccc(O)c(O)c1CCC1C(=O)CCC2(C)C(=O)CCC12>>Cc1ccc(O)cc1CCC1C(=O)CCC2(C)C(=O)CCC12",
  "CCC(NC(=O)CCC(N)C(=O)O)C(=O)O>>CCC(N)C(=O)O.NC(CCC(=O)O)C(=O)O",
  "CCCCCCCCC=CCCCCCCCC(=O)OC(CO)COC(=O)CCCCCCCCCCCCCCCCC>>CCCCCCCCC=CCCCCCCCC(=O)OC(CO)CO.CCCCCCCCCCCCCCCCCC(=O)SCCNC(=O)CCNC(=O)C(O)C(C)(C)COP(=O)(O)OP(=O)(O)OCC1OC(n2cnc3c(N)ncnc32)C(O)C1OP(=O)(O)O",
  "O=C(O)CCCC=CCC=CCC=CCCCCCCCCO>>CCCCCCCCC=CCC=CCC=CCCCC(=O)O",
  "O=c1ccn(C2CC(O)C(CO)O2)c(=O)[nH]1>>Nc1ccn(C2CC(O)C(CO)O2)c(=O)n1",
  "CCCCCC=CCC=CCC=CCC=CCCCC(=O)NCCOP(=O)(O)OCC(O)COC(=O)CCCCCCCC=CCCCCCCCC>>CCCCCC=CCC=CCC=CCC=CCCCC(=O)NCCO.CCCCCCCCC=CCCCCCCCC(=O)OCC(O)COP(=O)(O)O",
  "O=C(O)c1ccc(S(=O)(=O)O)cc1>>O=C(O)c1ccc(O)c(O)c1",
  "N#CC(OC1OC(CO)C(O)C(O)C1O)c1ccccc1>>N#CC(O)c1ccccc1",
  "O=C(O)C1CCCNN1>>NC(CCCNO)C(=O)O",
  "CC(C)=CCc1cc(C(O)C(=O)O)ccc1O>>CC(C)=CCc1cc(CC(=O)C(=O)O)ccc1O",
  "CCCCCCCCC=CCCCCCCCC(=O)OCCCCCCCCCCCCCCCCCCCC>>CCCCCCCCC=CCCCCCCCC(=O)SCCNC(=O)CCNC(=O)C(O)C(C)(C)COP(=O)(O)OP(=O)(O)OCC1OC(n2cnc3c(N)ncnc32)C(O)C1OP(=O)(O)O.CCCCCCCCCCCCCCCCCCCCO",
  "O=c1ccc2ccc(O)c(O)c2o1>>COc1c(O)ccc2ccc(=O)oc12",
  "COP(=O)(O)OCCNC(=N)NP(=O)(O)O>>COP(=O)(O)OCCNC(=N)N",
  "O=C(O)c1cc(O)cc(=O)c(O)c1>>O=C1OC(=O)c2c(O)cc(=O)c(O)cc21",
  "Cn1c(=O)[nH]c2nncnc2c1=O>>Cn1ncnc2c(=O)n(C)c(=O)nc1-2",
  "O=C(O)C(CO)OP(=O)(O)O>>O=C(O)C(O)CO",
  "CCCCC(O)CCCCCCCCC(=O)O>>CCCCCCCCCCCCCC(=O)O",
  "CCCCCC(O)C=CC1C=CC(=O)C1CC=CCCCC(=O)O>>CCCCCC(O)C=CC1C(O)CC(=O)C1CC=CCCCC(=O)O",
  "CC(C)=CC=CC(C)=CC=CC(C)=CC=CC=C(C)C=CC=C(C)C=CC=C(C)C>>CC(C)=CC=CC(C)=CC=CC(C)=CC=CC=C(C)C=CC=C(C)CCC=C(C)C",
  "O=C(O)CCCCCCCCCCCCCCCCCCCCCCCO>>CCCCCCCCCCCCCCCCCCCCCCCC(=O)O",
  "O=CCCCCCCCCC(=O)O>>O=C(O)CCCCCCCCCO",
  "COc1ccc2c(c1O)-c1c(O)c(OC)cc3c1C(C2)N(C)CC3>>COc1ccc2c(c1O)-c1c(O)c(OC)cc3c1C(C2)[N+](C)(C)CC3",
  "CC(=CCO)CCC1C(C)(O)CCC2C3(C)CCCC(C)(C)C3CCC12C>>CC(C)=CCCC(C)=CCCC(C)=CCCC(C)=CCCC(C)=CCO",
  "CC(C)C(C)C=CC(C)C1CCC2C3=CC=C4CC(O)CCC4(C)C3CCC21C>>C=C(C=CC(C)C1CCC2C3=CC=C4CC(O)CCC4(C)C3CCC21C)C(C)C"
]
