# Supplementary material for: Discovery of hybrid chemical synthesis pathways with DORAnet
Source: Digit Discov. 2025 Sep 26;4(11):3109–25. doi: 10.1039/d5dd00229j (PMC12512011; doi:10.1039/d5dd00229j)
Supplement: DD-004-D5DD00229J-s002 [file DD-004-D5DD00229J-s002.zip › Supplementary_Material/3_Benchmark/Rhea/RetroPath2.0/README.txt]

Rhea_random_1000.json
Contains 1,000 randomly selected and filtered reactions from the Rhea database (retrieved April 2025).

source_rhea1000.csv
Lists the reactants from Rhea_random_1000.json. This file is used as input for the RetroPath2.0 program.

Benchmark_retropath.py
Runs RetroPath2.0 on each reactant and aggregates all predictions into a single output file: combined_result.csv.

Check_reproduction_rate.py
Compares the predictions in combined_result.csv with the original Rhea subset and prints the reproduction rate.
