# Supplementary material for: Discovery of hybrid chemical synthesis pathways with DORAnet
Source: Digit Discov. 2025 Sep 26;4(11):3109–25. doi: 10.1039/d5dd00229j (PMC12512011; doi:10.1039/d5dd00229j)
Supplement: DD-004-D5DD00229J-s002 [file DD-004-D5DD00229J-s002.zip › Supplementary_Material/3_Benchmark/USPTO50k/Syntheseus_test/README.txt]

Running Syntheseus on Sanitized USPTO Reactions
Place the sanitized reaction sets (Sanitized_reactions_onlyCHO.csv, Sanitized_reactions_onlyN.csv, Sanitized_reactions_onlyS.csv) into the working directory.

Files and Descriptions

Syntheseus_benchmark_onlyCHO.py
Runs Syntheseus to reproduce reactions in the onlyCHO subset.

Syntheseus_benchmark_onlyN.py
Runs Syntheseus to reproduce reactions in the onlyN subset.

Syntheseus_benchmark_onlyS.py
Runs Syntheseus to reproduce reactions in the onlyS subset.
