# Supplementary material for: Discovery of hybrid chemical synthesis pathways with DORAnet
Source: Digit Discov. 2025 Sep 26;4(11):3109–25. doi: 10.1039/d5dd00229j (PMC12512011; doi:10.1039/d5dd00229j)
Supplement: DD-004-D5DD00229J-s002 [file DD-004-D5DD00229J-s002.zip › Supplementary_Material/NOTICE.txt]

Third-party material included in this package:

• Rhea_random_1000.json is derived from the Rhea biochemical reaction
  knowledgebase © SIB Swiss-Prot Group and is redistributed under the
  Creative Commons Attribution 4.0 International licence.
  Source: https://www.rhea-db.org/
